# Supplementary material for: Phylogenomic and comparative genomic analyses of Aeromonas spp. from South American aquatic systems reveal extensive genomic diversity, antimicrobial resistance, and predicted human pathogenicity
Source: Front Microbiol. 2026 Jun 16;17:1823138. doi: 10.3389/fmicb.2026.1823138 (PMC13317488; doi:10.3389/fmicb.2026.1823138)
Supplement: Supplementary file 2 [file Data_Sheet_2.xls]

## Sheet: Supplementary Tables S1
Supplementary Table S1. Metadata and genome quality metrics of the 112 Aeromonas genomes included in this study. Genomes were retrieved from the BV-BRC database and filtered to retain high-quality assemblies classified as “Good,” based on completeness and contamination thresholds, for use in phylogenomic and comparative genomic analyses.
Genome	Completeness	Contamination	Genome_size	GC	N_contigs	Species	Strain	Assembly_level	Country	Host	Isolation_source	Collection_date
GCF_000819725.1	100	0	4110035	0.581201	113	Aeromonas australiensis	CECT 8023	Contig
GCF_020097295.1	100	0	4392400	0.599939	1	Aeromonas enteropelogenes	FDAARGOS_1510	Complete Genome	Germany: Braunschweig
GCF_008693705.1	100	0	4561870	0.588606	2	Aeromonas veronii	FDAARGOS_632	Complete Genome	USA: KY	Homo sapiens	clinical isolate
GCF_016026615.1	100	0	4630407	0.588259	2	Aeromonas allosaccharophila	FDAARGOS_933	Complete Genome
GCF_000820145.1	100	0	4683669	0.576258	52	Aeromonas sobria	CECT 4245	Scaffold
GCA_003849685.1	100	0	4706329	0.585794	101	Aeromonas jandaei	Aer337	Contig	Brazil: Sao Bento do Una	Homo sapiens	fecal sample	2004
GCF_028355655.1	100	0	4954811	0.586516	2	Aeromonas salmonicida	AS3	Complete Genome	China			2012-11
GCF_002285935.1	100	0	4868053	0.615284	1	Aeromonas dhakensis	KN-Mc-6U21	Complete Genome	South Korea: Gimhae-si		Myocastor coypus	2016-10
GCA_008362895.1	100	0	4641822	0.58641	272	Aeromonas veronii	CTe-01	Contig	Peru		Oxidation pond	2014
GCA_009765635.1	100	0	4608970	0.585995	54	Aeromonas veronii	B44	Scaffold	Brazil:Petrolina	Pseudoplatystoma corruscans		2009-08
GCA_009765645.1	100	0	4729536	0.587098	51	Aeromonas veronii	B48	Scaffold	Brazil:Petrolina	Phractocephalus hemioliopterus		2009-08
GCA_016805325.1	100	0	4528305	0.58954	60	Aeromonas jandaei	Aer_On4M	Scaffold	Brazil:Sobradinho	Oreochromis niloticus	kidney	2009-05
GCA_016805365.1	100	0	4512526	0.589811	37	Aeromonas jandaei	Aer_On5M	Scaffold	Brazil:Sobradinho	Oreochromis niloticus	kidney	2009-05
GCA_017310075.1	100	0	4720933	0.615424	12	Aeromonas hydrophila	Aer_LaG34	Chromosome	Brazil:Petrolina	Lophiosilurus alexandri		2010-08
GCA_017310155.1	100	0	4747791	0.614872	13	Aeromonas hydrophila	Aer_OnP2.2	Chromosome	Brazil:Petrolina	Oreochromis niloticus		2010-08
GCA_018094765.1	100	0	4727836	0.617757	13	Aeromonas dhakensis	OnIF3	Contig	Brazil:Petrolina	Oreochromis niloticus	kidney	2010-08
GCA_018094775.1	100	0	4748880	0.615288	13	Aeromonas hydrophila	LaG38	Contig	Brazil:Petrolina	Lophiosilurus alexandri	kidney	2010-08
GCA_019348735.1	100	0	4811570	0.583691	35	Aeromonas veronii	Pi 23.1 MC	Contig	Brazil: Petrolina	Phractocephalus hemioliopterus	kidney	2009-08
GCA_019348635.1	100	0	5165618	0.61008	49	Aeromonas hydrophila	GTCBM_22	Scaffold	Brazil: Petrolina		water	2011-03
GCA_022700835.1	100	0	4814081	0.612321	1	Aeromonas hydrophila	Aer_Pi25.1HTAS	Complete Genome	Brazil:Petrolina	Phractocephalus hemioliopterus		2009-08
GCA_022700855.1	100	0	4758202	0.614679	1	Aeromonas hydrophila	Aer_Brac14A	Complete Genome	Brazil: Petrolina	Dendrocephalus brasiliensis		2010-08
GCA_026309475.1	100	0	4401178	0.617118	50	Aeromonas caviae	CAPA021	Contig	Peru	Colossoma macropomum	kidney/liver	2022
GCA_038448465.1	100	0	4467554	0.587824	122	Aeromonas veronii	AV_TR112	Contig	Brazil		River	2020
GCA_035013065.1	100	0	5005487	0.608408	223	Aeromonas caviae	6v	Contig	Brazil: Curitiba		Hospital effluent	2023-01
GCF_000959705.1	100	0	4477475	0.617652	34	Aeromonas caviae	8LM	Contig	Brazil: Curitiba	Homo sapiens	stool	2010-12-17
GCF_001730215.1	100	0	4415152	0.615869	63	Aeromonas caviae	CH129	Scaffold	Brazil: Santos		seawater	2006-02-17
GCF_001643355.1	100	0	4697146	0.584928	122	Aeromonas salmonicida subsp. salmonicida	J227	Contig	Chile: Microbial Pathogenesis and Vaccinology Laboratory, Huechuraba		Aeromonas salmonicida J223 after thermal Shock	2014
GCA_010906985.1	100	0.2703	4515251	0.586633	70	Aeromonas allosaccharophila	AE59-TE2	Scaffold	Brazil:Rio de Janeiro		Mugil brasiliensis scales	2006
GCA_003859745.1	100	0.5405	4574686	0.586105	14	Aeromonas veronii bv. sobria	312M	Contig	Brazil	Homo sapiens	feces	2007-12-20
GCF_016127195.1	100	0.5405	4551079	0.590336	1	Aeromonas jandaei	FDAARGOS_986	Complete Genome	Germany: Braunschweig
GCA_000447435.1	100	0.5405	4767067	0.584778	259	Aeromonas salmonicida subsp. pectinolytica 34mel	34mel	Contig	Argentina: Matanza River, Buenos Aires		extremely polluted river water	1988
GCA_017310095.1	100	0.5405	4932886	0.613697	4	Aeromonas dhakensis	Aer_On24M	Chromosome	Brazil:Sobradinho	Oreochromis niloticus		2009-05
GCA_018094805.1	100	0.5405	4775509	0.615071	10	Aeromonas hydrophila	OnP22	Contig	Brazil:Petrolina	Oreochromis niloticus	kidney	2010-08
GCA_019348625.1	100	0.5405	4739098	0.584849	57	Aeromonas veronii	Pi6.2MC	Scaffold	Brazil: Petrolina	Phractocephalus hemioliopterus	kidney	2009-08
GCA_019348645.1	100	0.5405	4728806	0.618978	17	Aeromonas dhakensis	IF_2	Contig	Brazil: Petrolina	Oreochromis niloticus	kidney	2010-08
GCA_026309395.1	100	0.5405	4931812	0.611213	86	Aeromonas hydrophila	CAPA011	Contig	Peru	Oreochromis niloticus	kidney/liver	2021
GCA_035013085.1	100	0.5405	4945346	0.610206	446	Aeromonas caviae	62i	Contig	Brazil: Curitiba		Hospital effluent	2022-09
GCA_038524185.1	100	0.5405	4975405	0.610516	29	Aeromonas hydrophila	Aer_On7M	Scaffold	Brazil: Sobradinho	Oreochromis niloticus	kidney	2013
GCF_001643285.1	100	0.5405	4746942	0.584213	143	Aeromonas salmonicida subsp. salmonicida	J231	Contig	Chile: Microbial Pathogenesis and Vaccinology Laboratory, Huechuraba		Aeromonas salmonicida J223 after thermal Shock	2014
GCA_019348795.1	100	0.7207	4960538	0.610332	135	Aeromonas hydrophila	Aer_On1M	Scaffold	Brazil:Sobradinho	Oreochromis niloticus	kidney	2009-05
GCA_008086875.1	100	1.6216	4912126	0.576665	343	Aeromonas sobria	CHT-30	Contig	Peru:Lima	Oncorhynchus mykiss		2018-07
GCA_021735805.1	100	3.2432	5146886	0.610583	58	Aeromonas hydrophila	Ah_On10M	Scaffold	Brazil: Sobradinho	Oreochromis niloticus	Caatinga Biome	2009-05
GCA_003849745.1	99.97	0	4311905	0.618217	243	Aeromonas caviae	Aer593	Contig	Brazil: Sao Bento do Una		water	2004
GCF_900476005.1	99.97	0	4586140	0.616049	1	Aeromonas caviae	NCTC12244	Complete Genome		not available	not available: to be reported later	1900/1989
GCF_000014805.1	99.97	0	4744448	0.615484	1	Aeromonas hydrophila subsp. hydrophila ATCC 7966	ATCC 7966	Complete Genome
GCA_012102435.1	99.97	0	4551882	0.616742	33	Aeromonas caviae	UFMG-H8	Scaffold	Brazil: Uberaba	Bos indicus	urine	2019-05-29
GCA_016461675.1	99.97	0	5092692	0.582879	185	Aeromonas veronii	22	Scaffold	Brazil: Parana		combined sewer	2013-07-11
GCA_017310115.1	99.97	0	4748446	0.614874	4	Aeromonas hydrophila	Aer_OnP4.2	Chromosome	Brazil:Petrolina	Oreochromis niloticus		2010-08
GCA_016805405.1	99.97	0	4772952	0.615013	52	Aeromonas hydrophila subsp. ranae	Aer_On29M	Scaffold	Brazil:Sobradinho	Oreochromis niloticus	kidney	2009-05
GCA_017310175.1	99.97	0	4554560	0.588515	21	Aeromonas jandaei	Aer_Pi19.1HPAS	Chromosome	Brazil:Petrolina	Phractocephalus hemioliopterus	kidney	2009-08
GCA_017310135.1	99.97	0	4753353	0.614704	5	Aeromonas hydrophila	Aer_LaG33	Chromosome	Brazil:Petrolina	Lophiosilurus alexandri		2010-08
GCA_017750905.1	99.97	0	4709034	0.587426	2	Aeromonas jandaei	GTBM29	Chromosome	Brazil: Petrolina	Tilapia	water
GCA_017310215.1	99.97	0	4766062	0.6146	1	Aeromonas hydrophila	OnP3.1	Complete Genome	Brazil:Petrolina	Oreochromis niloticus		2010-08
GCA_018094645.1	99.97	0	4868133	0.614782	16	Aeromonas dhakensis	Pi16.2MC	Contig	Brazil:Petrolina	Phractocephalus hemioliopterus	kidney	2009-08
GCA_019348615.1	99.97	0	4607551	0.58832	42	Aeromonas jandaei	GT15	Contig	Brazil: Petrolina	Oreochromis niloticus	kidney	2011-03
GCA_019348745.1	99.97	0	4801267	0.615	49	Aeromonas hydrophila	Aer_On19M	Scaffold	Brazil:Sobradinho	Oreochromis niloticus	kidney	2009-05
GCA_019348775.1	99.97	0	4627529	0.587298	32	Aeromonas veronii	GT1	Scaffold	Brazil: Petrolina	Oreochromis niloticus	kidney	2011-03
GCA_019348835.1	99.97	0	4735482	0.615322	20	Aeromonas hydrophila	Aer_OnAA	Scaffold	Brazil:Petrolina	Oreochromis niloticus	kidney	2010-08
GCA_021538905.1	99.97	0	4635496	0.575949	519	Aeromonas australiensis	Aer294	Contig	Brazil	Homo sapiens	fecal sample	2004
GCA_019399965.1	99.97	0	4749229	0.615211	23	Aeromonas hydrophila	Brac54	Scaffold	Brazil:Petrolina	Dendrocephalus brasiliensis	Microcrustacean	2010-08
GCA_019399935.1	99.97	0	4897419	0.61264	49	Aeromonas hydrophila	Aer_Brac46	Scaffold	Brazil:Petrolina	Dendrocephalus brasiliensis	Microcrustacean	2010-08
GCA_019399995.1	99.97	0	4774037	0.61407	41	Aeromonas hydrophila	Pi11	Scaffold	Brazil:Petrolina	Phractocephalus hemioliopterus	kidney	2009-08
GCA_022700815.1	99.97	0	4752336	0.614661	1	Aeromonas hydrophila	Aer_Brac66	Complete Genome	Brazil:Petrolina	Dendrocephalus brasiliensis		2010-08
GCA_022703095.1	99.97	0	4830202	0.616484	1	Aeromonas dhakensis	Aer_OnIF1	Complete Genome	Brazil:Petrolina	Oreochromis niloticus		2010-08
GCA_025266835.1	99.97	0	4875662	0.613474	11	Aeromonas dhakensis	Aer_Pi12.1HTAS	Chromosome	Brazil:Petrolina	Phractocephalus hemioliopterus	skin lesion	2009-08
GCA_025674505.1	99.97	0	4443347	0.61785	35	Aeromonas caviae subsp. aquatica	V15	Contig	Brazil		water	2016
GCA_026309435.1	99.97	0	4522767	0.616537	45	Aeromonas caviae	CAPA007	Contig	Peru	Arapaima gigas	kidney/liver	2021
GCA_026309455.1	99.97	0	4591767	0.58524	60	Aeromonas veronii	CAPA018	Contig	Peru	Oreochromis niloticus	kidney/liver	2022
GCA_026309515.1	99.97	0	4569034	0.610895	159	Aeromonas caviae	CAPA022	Contig	Peru	Oreochromis niloticus	kidney/liver	2022
GCA_026309555.1	99.97	0	4568616	0.610901	166	Aeromonas caviae	CAPA008	Contig	Peru	Oreochromis niloticus	kidney/liver	2021
GCA_026309535.1	99.97	0	5211743	0.605335	114	Aeromonas hydrophila	CAPA004	Contig	Peru	Piaractus brachypomus	kidney/liver	2021
GCA_041698575.1	99.97	0	4782894	0.615881	34	Aeromonas dhakensis	AO_CKDN230030168-1A_HGKHYDSX7	Contig	Ecuador: Atacames	shrimp		2023-06-12
GCA_043955365.1	99.97	0	4406354	0.614195	349	Aeromonas caviae	IPCA-8	Scaffold	Brazil: Rio de Janeiro		water	2023-06-20
GCA_043956685.1	99.97	0	4517210	0.614359	226	Aeromonas caviae	ICW-12	Scaffold	Brazil: Rio de Janeiro		water	2022-11
GCA_963870325.1	99.97	0	4786889	0.607524	136	Aeromonas caviae		Scaffold	Brazil			not collected
GCF_001730205.1	99.97	0	4786889	0.607524	136	Aeromonas caviae	CHZ306	Scaffold	Brazil: Santos		zooplankton from seawater	2007-03-27
GCA_003849805.1	99.97	0.0772	4737819	0.61855	182	Aeromonas dhakensis	Aer283	Contig	Brazil: Sao Bento do Una	Homo sapiens	fecal sample	2004
GCA_043956675.1	99.97	0.0901	4416623	0.614122	355	Aeromonas caviae	IPCA-6	Scaffold	Brazil: Rio de Janeiro		water	2023-06-20
GCA_018274765.1	99.97	0.3243	5011504	0.58639	159	Aeromonas salmonicida	JAOP-5	Contig	Chile: Isla Laitek	Salmon	feces	2016-07
GCA_026114445.1	99.97	0.3243	4961387	0.608735	116	Aeromonas hydrophila	34SFC-3	Scaffold	Brazil: Rio de Janeiro		seawater	2020-06-20
GCA_016598815.1	99.97	0.5405	4532165	0.613726	4	Aeromonas caviae	Aero52	Complete Genome	Brazil: Parana		combined sewer effluent	2013-07-11
GCA_016728865.1	99.97	0.5405	4482183	0.61524	2	Aeromonas caviae		Complete Genome	Brazil: Parana		combined sewer effluent	2013-07-11
GCA_016126815.1	99.97	0.5405	5123400	0.605824	1	Aeromonas caviae	Aero21	Complete Genome	Brazil: Parana		combined sewer	2013-07-11
GCA_016461755.1	99.97	0.5405	4974328	0.584865	108	Aeromonas veronii	28	Scaffold	Brazil: Parana		combined sewer	2013-07-11
GCA_017163915.1	99.97	0.5405	4884157	0.61437	19	Aeromonas dhakensis	Aer_On15M	Scaffold	Brazil:Sobradinho	Oreochromis niloticus	kidney	2009-05
GCA_018094725.1	99.97	0.5405	4929203	0.611143	11	Aeromonas hydrophila	On9M	Contig	Brazil:Petrolina	Oreochromis niloticus	kidney	2009-05
GCA_019348715.1	99.97	0.5405	4574115	0.588035	40	Aeromonas jandaei	Pi 2.2 HP AS	Scaffold	Brazil: Petrolina	Phractocephalus hemioliopterus	kidney	2009-08
GCA_019348695.1	99.97	0.5405	4895082	0.614335	28	Aeromonas dhakensis	26M	Scaffold	Brazil: Sobradinho	Oreochromis niloticus	kidney	2009-05
GCA_019348915.1	99.97	0.5405	4937756	0.610986	31	Aeromonas hydrophila	Aer_On27M	Scaffold	Brazil:Sobradinho	Oreochromis niloticus	kidney	2009-05
GCA_019348855.1	99.97	0.5405	5240294	0.607645	56	Aeromonas hydrophila	Aer_OnRU2	Scaffold	Brazil:Petrolina	Oreochromis niloticus	kidney	2016-08
GCA_019348875.1	99.97	0.5405	5216440	0.607767	78	Aeromonas hydrophila	Aer_On3M	Scaffold	Brazil:Sobradinho	Oreochromis niloticus	kidney	2009-05
GCA_019348895.1	99.97	0.5405	5237179	0.607659	71	Aeromonas hydrophila	Aer_OnRU3	Scaffold	Brazil:Petrolina	Oreochromis niloticus	kidney	2016-08
GCA_019348935.1	99.97	0.5405	5008947	0.610476	60	Aeromonas hydrophila	Aer_On22M	Scaffold	Brazil:Sobradinho	Oreochromis niloticus	kidney	2009-05
GCA_035013025.1	99.97	0.5405	4818158	0.608839	315	Aeromonas caviae	12v	Contig	Brazil: Curitiba		Hospital effluent	2023-01
GCA_026309495.1	99.97	0.5405	4894102	0.612967	28	Aeromonas hydrophila	CAPA009	Contig	Peru	Oreochromis niloticus	kidney/liver	2021
GCA_035013045.1	99.97	0.5405	5023743	0.603411	400	Aeromonas caviae	1v	Contig	Brazil: Curitiba		Hospital effluent	2023-01
GCA_035013005.1	99.97	0.5405	5106111	0.603487	433	Aeromonas caviae	65i	Contig	Brazil: Curitiba		Hospital effluent	2022-09
GCA_038524165.1	99.97	0.5405	4924188	0.614034	28	Aeromonas dhakensis	Aer_On20M	Scaffold	Brazil: Sobradinho	Oreochromis niloticus		2010-08
GCF_001982465.1	99.97	0.6306	5028498	0.611327	174	Aeromonas hydrophila	Ah-HSP	Contig	Brazil	Homo sapiens	blood	2007
GCA_019348925.1	99.97	4.3243	4971467	0.612106	39	Aeromonas hydrophila	Aer_Brac14	Scaffold	Brazil:Sobradinho	Oreochromis niloticus	kidney	2010-08
GCA_021735865.1	99.97	4.9532	4892185	0.587191	79	Aeromonas jandaei	Aj_Pi13.2HPAS	Scaffold	Brazil:Petrolina	Phractocephalus hemioliopterus	kidney	2009-08
GCA_017310195.1	99.73	0	4765114	0.614614	1	Aeromonas hydrophila	Brac6	Complete Genome	Brazil:Petrolina	Dendrocephalus brasiliensis		2010-08
GCA_035013105.1	99.73	0.5405	5221856	0.604294	466	Aeromonas caviae	36v	Contig	Brazil: Curitiba		Hospital effluent	2023-01
GCF_028751155.1	99.7	0	4751295	0.605829	1	Aeromonas bestiarum	YK48	Complete Genome	China: Anshan		sediment	2018-04
GCA_000746985.1	99.7	0	4788109	0.605467	118	Aeromonas bestiarum	CBA100	Contig	Chile	rainbow trout	fish	2013-10-14
GCA_016805375.1	99.429	0	4602849	0.587258	49	Aeromonas veronii	Aer_WatCTCBM21	Scaffold	Brazil:Sobradinho	Oreochromis niloticus		2011-03
GCA_026309375.1	99.429	0	4586027	0.613072	68	Aeromonas caviae	CAPA006	Contig	Peru	Arapaima gigas	kidney/liver	2021
GCA_041698795.1	99.429	0	4687274	0.618371	34	Aeromonas dhakensis	W_CKDN230030151-1A_HGKHYDSX7	Contig	Ecuador: Atacames		water	2023-05-30
GCA_003849645.1	98.54	0.5405	4325934	0.600264	587	Aeromonas enteropelogenes	Aer371	Scaffold	Brazil: Sao Bento do Una	Homo sapiens	fecal sample	2004
GCA_003857325.1	98.44	0.5405	4542721	0.612195	902	Aeromonas caviae	Aer268	Scaffold	Brazil: Sao Bento do Una	Homo sapiens	fecal sample	2004
GCA_016805345.1	97.838	0	4823388	0.613024	65	Aeromonas hydrophila	Aer_WatGTCBM23	Scaffold	Brazil:Sobradinho	Oreochromis niloticus		2011-03
GCA_003849735.1	97.36	0	4819727	0.612779	500	Aeromonas hydrophila	Aer284	Scaffold	Brazil: Sao Bento do Una	Homo sapiens	fecal sample	2004

## Sheet: Supplementary Tables S2
Supplementary Table S2. Pairwise Average Nucleotide Identity (ANI) matrix across all 112 Aeromonas genomes included in this study. ANI values are reported as percentage identity and were used to assess genomic similarity and support species-level classification.
	GCA_017310175.1	GCA_018094645.1	GCA_003849745.1	GCA_043956675.1	GCA_035013005.1	Aeromonas_caviae_GCF_900476005.1	GCA_041698795.1	GCF_001643285.1	Aeromonas_veronii_GCF_008693705.1	GCA_043955365.1	GCA_003849735.1	GCA_016126815.1	GCA_026309455.1	Aeromonas_hydrophila_GCF_000014805.1	GCA_026309475.1	GCA_035013025.1	GCA_018274765.1	GCA_016805325.1	Aeromonas_enteropelogenes_GCF_020097295.1	GCF_001730215.1	GCA_019348615.1	GCA_016805365.1	GCA_017310155.1	GCA_019348875.1	GCA_019348915.1	GCA_019399935.1	GCA_017310135.1	GCA_003859745.1	GCA_018094775.1	GCA_017310095.1	GCA_035013105.1	GCA_018094805.1	GCA_021538905.1	GCA_016728865.1	GCA_038448465.1	GCA_017310215.1	GCA_022700815.1	GCA_026309535.1	GCA_016461755.1	GCA_003849645.1	GCA_038524165.1	GCA_026114445.1	Aeromonas_jandaei_GCF_016127195.1	GCA_018094765.1	GCA_019348715.1	GCA_022703095.1	Aeromonas_	GCA_012102435.1	Aeromonas_salmonicida_GCF_028355655.1
GCA_017310175.1	100	87.74	86.1	86.13	85.93	85.95	87.81	85.8	90.87	86.12	87.89	85.93	90.84	87.91	86.07	86.08	85.7	96.36	87.21	86.05	96.72	96.41	87.96	87.87	87.8	87.86	87.94	90.85	88	87.76	86.11	87.95	89.16	85.96	90.77	87.99	87.96	87.94	90.77	87.3	87.75	87.96	96.65	87.56	96.77	87.76	86.59	86.07	85.87
GCA_018094645.1	87.74	100	89.02	89.08	88.94	89.02	97.36	88.07	87.58	89.05	93.72	88.91	87.58	93.9	89.07	89.02	87.99	87.8	88.15	89	87.83	87.87	93.93	93.8	93.83	93.89	93.96	87.56	93.92	97.34	88.96	93.91	86.85	88.97	87.52	93.92	93.91	93.79	87.55	88.1	97.36	93.85	87.88	97.22	87.84	97.19	89.93	88.97	87.99
GCA_003849745.1	86.1	89.02	100	97.67	97.69	97.85	89.01	86.2	86.22	97.64	88.9	97.51	86.15	89.05	97.89	97.8	86.17	86.25	86.59	98.12	86.23	86.29	88.99	88.97	88.98	88.95	89.02	86.14	89.01	89.09	97.68	88.99	85.65	97.6	86.22	89.03	89.05	89.03	86.24	86.52	89.04	89	86.17	88.99	86.13	89.05	87.48	97.86	86.22
GCA_043956675.1	86.13	89.08	97.67	100	97.84	97.65	89.06	86.16	86.14	99.04	88.91	97.54	86.17	89.09	97.62	97.8	86.22	86.25	86.58	97.66	86.13	86.23	88.99	88.99	88.94	88.97	88.92	86.13	88.93	89.07	97.63	88.97	85.73	97.49	86.15	88.93	88.92	88.97	86.31	86.64	89.1	89	86.24	89.04	86.07	89.04	87.56	97.62	86.22
GCA_035013005.1	85.93	88.94	97.69	97.84	100	97.6	89.03	86.15	86.06	97.64	88.78	97.38	86.11	88.92	97.62	98.02	86.2	86.02	86.54	97.63	85.99	86.1	88.77	88.76	88.8	88.88	88.76	86.09	88.87	89	98.26	88.82	85.77	97.33	86.21	88.81	88.83	88.92	86.26	86.56	89.03	88.91	86.11	88.93	85.94	88.92	87.48	97.53	86.14
Aeromonas_caviae_GCF_900476005.1	85.95	89.02	97.85	97.65	97.6	100	89.04	86.08	86.28	97.59	88.83	97.5	86.12	89.04	97.92	97.65	86.04	86.02	86.61	97.78	86.04	86.02	89.02	88.9	88.99	88.98	89.02	86.07	88.94	89.13	97.58	88.98	85.46	97.67	86.13	89.04	89.01	88.94	86.05	86.51	89.09	88.9	86.19	88.99	86.1	89.1	87.52	98.18	86.28
GCA_041698795.1	87.81	97.36	89.01	89.06	89.03	89.04	100	88.04	87.57	89.1	93.88	88.83	87.62	94	89.14	89.08	88.03	87.82	88.12	88.99	87.87	87.81	93.99	93.89	93.92	93.96	93.94	87.52	93.98	97.25	89.06	93.96	86.9	88.94	87.58	94.02	93.99	93.93	87.6	88.17	97.24	93.89	87.79	97.24	87.84	97.19	89.88	89.08	88.04
GCF_001643285.1	85.8	88.07	86.2	86.16	86.15	86.08	88.04	100	86.39	86.28	88.25	85.95	86.21	88.36	86.13	86.09	97.08	85.84	85.89	86.09	85.8	85.81	88.37	88.21	88.3	88.35	88.4	86.35	88.37	88	86.09	88.37	85.76	86.11	86.23	88.38	88.35	88.31	86.55	85.84	88.02	88.22	85.76	87.91	85.76	88	91.25	86.12	97.5
Aeromonas_veronii_GCF_008693705.1	90.87	87.58	86.22	86.14	86.06	86.28	87.57	86.39	100	86.16	87.88	85.97	95.32	87.92	86.14	86.19	86.37	90.85	87.73	86.22	90.94	90.85	87.95	87.82	87.82	87.83	87.95	96.27	87.92	87.64	86.2	87.92	93	86.13	97.56	88	87.96	87.8	97.36	87.61	87.6	87.95	90.93	87.43	90.89	87.57	87.17	86.13	86.48
GCA_043955365.1	86.12	89.05	97.64	99.04	97.64	97.59	89.1	86.28	86.16	100	88.97	97.44	86.22	89.11	97.61	97.72	86.19	86.3	86.69	97.58	86.26	86.28	88.95	89.07	89.04	89.05	88.96	86.22	88.97	89.12	97.54	88.94	85.96	97.44	86.26	88.98	89	88.99	86.33	86.63	89.08	89.06	86.22	89.06	86.21	89.07	87.53	97.59	86.33
GCA_003849735.1	87.89	93.72	88.9	88.91	88.78	88.83	93.88	88.25	87.88	88.97	100	88.7	87.79	96.81	88.86	88.87	88.21	87.84	87.54	88.86	87.9	87.83	96.86	96.78	96.63	96.79	96.82	87.67	96.85	93.77	88.92	96.87	87.01	88.79	87.82	96.85	96.8	96.8	87.84	87.67	93.79	96.75	87.98	93.76	87.88	93.89	90.41	88.71	88.32
GCA_016126815.1	85.93	88.91	97.51	97.54	97.38	97.5	88.83	85.95	85.97	97.44	88.7	100	86	88.83	97.53	97.65	86.04	85.98	86.6	97.47	86.07	85.98	88.78	88.77	88.82	88.75	88.8	85.94	88.81	88.81	97.42	88.79	85.59	97.31	86.02	88.77	88.84	88.76	86.16	86.46	88.85	88.74	86.06	88.82	86.01	88.86	87.34	97.34	86.01
GCA_026309455.1	90.84	87.58	86.15	86.17	86.11	86.12	87.62	86.21	95.32	86.22	87.79	86	100	87.79	86.16	86.08	86.18	90.9	87.47	86.08	90.82	90.83	87.88	87.89	87.88	87.85	87.89	95.2	87.87	87.56	86.09	87.86	92.5	86.05	95.34	87.86	87.85	87.84	95.21	87.46	87.61	87.81	90.86	87.46	90.87	87.59	86.98	86.18	86.22
Aeromonas_hydrophila_GCF_000014805.1	87.91	93.9	89.05	89.09	88.92	89.04	94	88.36	87.92	89.11	96.81	88.83	87.79	100	88.98	88.92	88.38	88.01	87.8	88.95	88.02	88.07	97.12	97.02	97.03	97.19	97.12	87.87	97.09	93.99	88.98	97.09	87.09	89	87.75	97.11	97.09	97.04	87.8	87.73	93.98	96.97	87.97	93.93	88.03	94.05	90.46	88.92	88.45
GCA_026309475.1	86.07	89.07	97.89	97.62	97.62	97.92	89.14	86.13	86.14	97.61	88.86	97.53	86.16	88.98	100	97.72	86.06	86.14	86.59	97.81	86.06	86.05	88.98	88.95	89	88.98	88.89	85.98	89.01	89.09	97.58	88.94	85.45	97.61	86.14	88.97	88.93	88.96	86.1	86.55	89.1	88.93	86.1	88.97	86.12	89.05	87.44	97.89	86.13
GCA_035013025.1	86.08	89.02	97.8	97.8	98.02	97.65	89.08	86.09	86.19	97.72	88.87	97.65	86.08	88.92	97.72	100	86.11	86.12	86.52	97.64	86.07	86.09	88.88	88.89	88.93	88.88	88.88	86.08	88.88	89.05	97.93	88.96	85.66	97.3	86.25	88.88	88.92	88.92	86.2	86.57	89.07	88.85	86.14	88.96	86.02	88.99	87.44	97.66	86.17
GCA_018274765.1	85.7	87.99	86.17	86.22	86.2	86.04	88.03	97.08	86.37	86.19	88.21	86.04	86.18	88.38	86.06	86.11	100	85.78	85.83	86.13	85.75	85.75	88.28	88.19	88.3	88.31	88.33	86.3	88.3	88.02	86.2	88.27	85.7	86.12	86.28	88.28	88.3	88.31	86.3	85.8	87.99	88.38	85.69	87.95	85.75	87.93	91.19	86.13	97.19
GCA_016805325.1	96.36	87.8	86.25	86.25	86.02	86.02	87.82	85.84	90.85	86.3	87.84	85.98	90.9	88.01	86.14	86.12	85.78	100	87.33	86.07	96.44	99.99	87.98	88.05	88.04	88	87.97	90.8	88.04	87.74	86.17	87.93	89.37	86.07	90.77	88.06	88	88	90.72	87.33	87.78	88.01	96.47	87.62	96.46	87.84	86.52	86.15	85.87
Aeromonas_enteropelogenes_GCF_020097295.1	87.21	88.15	86.59	86.58	86.54	86.61	88.12	85.89	87.73	86.69	87.54	86.6	87.47	87.8	86.59	86.52	85.83	87.33	100	86.53	87.35	87.37	87.73	87.74	87.63	87.66	87.76	87.59	87.66	88.24	86.62	87.69	86.78	86.6	87.73	87.72	87.74	87.62	87.64	96.82	88.16	87.64	87.41	88.12	87.35	88.26	86.96	86.46	85.98
GCF_001730215.1	86.05	89	98.12	97.66	97.63	97.78	88.99	86.09	86.22	97.58	88.86	97.47	86.08	88.95	97.81	97.64	86.13	86.07	86.53	100	86.13	86.09	88.9	88.96	88.92	88.9	88.95	86.09	88.91	89.01	97.58	88.96	85.57	97.59	86.25	88.92	88.93	88.83	86.27	86.39	88.96	89.02	86.2	88.98	86.15	89	87.43	97.78	86.17
GCA_019348615.1	96.72	87.83	86.23	86.13	85.99	86.04	87.87	85.8	90.94	86.26	87.9	86.07	90.82	88.02	86.06	86.07	85.75	96.44	87.35	86.13	100	96.51	88.04	87.88	87.93	88	88.02	90.95	88.06	87.86	86.17	88.01	89.33	85.99	90.81	88.04	88.03	87.99	90.72	87.36	87.85	87.96	96.93	87.65	96.88	87.86	86.62	86.05	85.99
GCA_016805365.1	96.41	87.87	86.29	86.23	86.1	86.02	87.81	85.81	90.85	86.28	87.83	85.98	90.83	88.07	86.05	86.09	85.75	99.99	87.37	86.09	96.51	100	88.06	88.07	88.08	88.04	88.05	90.85	88.02	87.74	86.22	88.02	89.39	86.07	90.86	88.01	87.98	88.05	90.77	87.29	87.79	88.08	96.47	87.62	96.47	87.86	86.57	86.09	85.82
GCA_017310155.1	87.96	93.93	88.99	88.99	88.77	89.02	93.99	88.37	87.95	88.95	96.86	88.78	87.88	97.12	88.98	88.88	88.28	87.98	87.73	88.9	88.04	88.06	100	97	97.04	97.14	99.99	87.84	99.99	93.96	88.93	99.99	87.02	88.87	87.75	99.99	99.99	97.07	87.84	87.77	93.94	97.01	88.04	93.88	88.01	93.96	90.5	88.91	88.45
GCA_019348875.1	87.87	93.8	88.97	88.99	88.76	88.9	93.89	88.21	87.82	89.07	96.78	88.77	87.89	97.02	88.95	88.89	88.19	88.05	87.74	88.96	87.88	88.07	97	100	96.84	96.93	96.98	87.74	97	93.87	88.93	97.01	87.03	88.86	87.79	96.99	97.01	96.89	87.8	87.71	93.88	96.94	87.9	93.85	88.02	93.87	90.44	88.85	88.29
GCA_019348915.1	87.8	93.83	88.98	88.94	88.8	88.99	93.92	88.3	87.82	89.04	96.63	88.82	87.88	97.03	89	88.93	88.3	88.04	87.63	88.92	87.93	88.08	97.04	96.84	100	97	97.04	87.92	97.02	93.98	88.99	97.03	86.96	88.86	87.73	97.01	97.01	97.02	87.82	87.74	93.96	97.04	87.89	93.87	87.97	93.96	90.4	88.83	88.33
GCA_019399935.1	87.86	93.89	88.95	88.97	88.88	88.98	93.96	88.35	87.83	89.05	96.79	88.75	87.85	97.19	88.98	88.88	88.31	88	87.66	88.9	88	88.04	97.14	96.93	97	100	97.1	87.76	97.12	93.92	88.95	97.14	87.02	88.86	87.73	97.16	97.14	96.97	87.84	87.67	93.94	97.04	87.92	93.85	87.94	93.95	90.44	88.9	88.36
GCA_017310135.1	87.94	93.96	89.02	88.92	88.76	89.02	93.94	88.4	87.95	88.96	96.82	88.8	87.89	97.12	88.89	88.88	88.33	87.97	87.76	88.95	88.02	88.05	99.99	96.98	97.04	97.1	100	87.84	99.99	93.97	88.93	99.99	87.04	88.94	87.78	99.99	99.99	97.06	87.89	87.73	93.92	97.01	88.05	93.86	88.06	94.01	90.53	88.93	88.44
GCA_003859745.1	90.85	87.56	86.14	86.13	86.09	86.07	87.52	86.35	96.27	86.22	87.67	85.94	95.2	87.87	85.98	86.08	86.3	90.8	87.59	86.09	90.95	90.85	87.84	87.74	87.92	87.76	87.84	100	87.91	87.62	86.21	87.81	92.76	86.05	96.29	87.92	87.9	87.8	96.21	87.45	87.66	87.87	90.91	87.37	90.95	87.58	87.04	85.95	86.46
GCA_018094775.1	88	93.92	89.01	88.93	88.87	88.94	93.98	88.37	87.92	88.97	96.85	88.81	87.87	97.09	89.01	88.88	88.3	88.04	87.66	88.91	88.06	88.02	99.99	97	97.02	97.12	99.99	87.91	100	93.93	88.95	100	86.99	88.84	87.72	100	99.99	97.06	87.84	87.76	93.93	97	88.01	93.87	88.05	93.96	90.48	88.93	88.42
GCA_017310095.1	87.76	97.34	89.09	89.07	89	89.13	97.25	88	87.64	89.12	93.77	88.81	87.56	93.99	89.09	89.05	88.02	87.74	88.24	89.01	87.86	87.74	93.96	93.87	93.98	93.92	93.97	87.62	93.93	100	89.05	93.96	86.8	89	87.6	93.96	93.95	93.84	87.47	88.17	99.99	93.79	87.86	97.25	87.81	97.38	89.97	88.99	88.01
GCA_035013105.1	86.11	88.96	97.68	97.63	98.26	97.58	89.06	86.09	86.2	97.54	88.92	97.42	86.09	88.98	97.58	97.93	86.2	86.17	86.62	97.58	86.17	86.22	88.93	88.93	88.99	88.95	88.93	86.21	88.95	89.05	100	88.97	85.69	97.24	86.21	88.96	89.04	88.9	86.27	86.68	89.04	89.01	86.24	89.05	86.18	89.11	87.46	97.56	86.12
GCA_018094805.1	87.95	93.91	88.99	88.97	88.82	88.98	93.96	88.37	87.92	88.94	96.87	88.79	87.86	97.09	88.94	88.96	88.27	87.93	87.69	88.96	88.01	88.02	99.99	97.01	97.03	97.14	99.99	87.81	100	93.96	88.97	100	87.05	88.87	87.82	100	99.99	97.06	87.81	87.71	93.96	96.98	87.99	93.85	88.07	93.97	90.48	88.9	88.41
GCA_021538905.1	89.16	86.85	85.65	85.73	85.77	85.46	86.9	85.76	93	85.96	87.01	85.59	92.5	87.09	85.45	85.66	85.7	89.37	86.78	85.57	89.33	89.39	87.02	87.03	86.96	87.02	87.04	92.76	86.99	86.8	85.69	87.05	100	85.61	92.99	87.05	86.98	87.04	92.91	86.78	86.82	87.11	89.25	86.81	89.31	86.82	86.22	85.63	85.71
GCA_016728865.1	85.96	88.97	97.6	97.49	97.33	97.67	88.94	86.11	86.13	97.44	88.79	97.31	86.05	89	97.61	97.3	86.12	86.07	86.6	97.59	85.99	86.07	88.87	88.86	88.86	88.86	88.94	86.05	88.84	89	97.24	88.87	85.61	100	85.97	88.91	88.95	88.81	86.18	86.45	88.91	88.86	86.11	88.88	85.97	89.02	87.48	97.55	86.28
GCA_038448465.1	90.77	87.52	86.22	86.15	86.21	86.13	87.58	86.23	97.56	86.26	87.82	86.02	95.34	87.75	86.14	86.25	86.28	90.77	87.73	86.25	90.81	90.86	87.75	87.79	87.73	87.73	87.78	96.29	87.72	87.6	86.21	87.82	92.99	85.97	100	87.74	87.78	87.78	99.76	87.68	87.59	87.82	90.79	87.41	90.82	87.57	87	86.17	86.32
GCA_017310215.1	87.99	93.92	89.03	88.93	88.81	89.04	94.02	88.38	88	88.98	96.85	88.77	87.86	97.11	88.97	88.88	88.28	88.06	87.72	88.92	88.04	88.01	99.99	96.99	97.01	97.16	99.99	87.92	100	93.96	88.96	100	87.05	88.91	87.74	100	99.99	97.05	87.84	87.71	93.93	96.99	88.09	93.89	88.04	93.98	90.55	88.94	88.48
GCA_022700815.1	87.96	93.91	89.05	88.92	88.83	89.01	93.99	88.35	87.96	89	96.8	88.84	87.85	97.09	88.93	88.92	88.3	88	87.74	88.93	88.03	87.98	99.99	97.01	97.01	97.14	99.99	87.9	99.99	93.95	89.04	99.99	86.98	88.95	87.78	99.99	100	97.04	87.85	87.75	93.97	97.01	87.99	93.93	88.07	94	90.53	88.95	88.44
GCA_026309535.1	87.94	93.79	89.03	88.97	88.92	88.94	93.93	88.31	87.8	88.99	96.8	88.76	87.84	97.04	88.96	88.92	88.31	88	87.62	88.83	87.99	88.05	97.07	96.89	97.02	96.97	97.06	87.8	97.06	93.84	88.9	97.06	87.04	88.81	87.78	97.05	97.04	100	87.86	87.77	93.88	96.85	88	93.87	88	93.97	90.43	88.81	88.31
GCA_016461755.1	90.77	87.55	86.24	86.31	86.26	86.05	87.6	86.55	97.36	86.33	87.84	86.16	95.21	87.8	86.1	86.2	86.3	90.72	87.64	86.27	90.72	90.77	87.84	87.8	87.82	87.84	87.89	96.21	87.84	87.47	86.27	87.81	92.91	86.18	99.76	87.84	87.85	87.86	100	87.55	87.47	87.87	90.86	87.4	90.75	87.56	86.98	86.23	86.35
GCA_003849645.1	87.3	88.1	86.52	86.64	86.56	86.51	88.17	85.84	87.61	86.63	87.67	86.46	87.46	87.73	86.55	86.57	85.8	87.33	96.82	86.39	87.36	87.29	87.77	87.71	87.74	87.67	87.73	87.45	87.76	88.17	86.68	87.71	86.78	86.45	87.68	87.71	87.75	87.77	87.55	100	88.15	87.78	87.37	88.13	87.38	88.18	86.86	86.45	85.88
GCA_038524165.1	87.75	97.36	89.04	89.1	89.03	89.09	97.24	88.02	87.6	89.08	93.79	88.85	87.61	93.98	89.1	89.07	87.99	87.78	88.16	88.96	87.85	87.79	93.94	93.88	93.96	93.94	93.92	87.66	93.93	99.99	89.04	93.96	86.82	88.91	87.59	93.93	93.97	93.88	87.47	88.15	100	93.8	87.84	97.29	87.86	97.36	89.87	89	87.96
GCA_026114445.1	87.96	93.85	89	89	88.91	88.9	93.89	88.22	87.95	89.06	96.75	88.74	87.81	96.97	88.93	88.85	88.38	88.01	87.64	89.02	87.96	88.08	97.01	96.94	97.04	97.04	97.01	87.87	97	93.79	89.01	96.98	87.11	88.86	87.82	96.99	97.01	96.85	87.87	87.78	93.8	100	88.05	93.86	88.06	93.92	90.4	88.93	88.3
Aeromonas_jandaei_GCF_016127195.1	96.65	87.88	86.17	86.24	86.11	86.19	87.79	85.76	90.93	86.22	87.98	86.06	90.86	87.97	86.1	86.14	85.69	96.47	87.41	86.2	96.93	96.47	88.04	87.9	87.89	87.92	88.05	90.91	88.01	87.86	86.24	87.99	89.25	86.11	90.79	88.09	87.99	88	90.86	87.37	87.84	88.05	100	87.74	96.87	87.9	86.73	86.05	85.93
GCA_018094765.1	87.56	97.22	88.99	89.04	88.93	88.99	97.24	87.91	87.43	89.06	93.76	88.82	87.46	93.93	88.97	88.96	87.95	87.62	88.12	88.98	87.65	87.62	93.88	93.85	93.87	93.85	93.86	87.37	93.87	97.25	89.05	93.85	86.81	88.88	87.41	93.89	93.93	93.87	87.4	88.13	97.29	93.86	87.74	100	87.72	97.2	89.86	88.97	87.9
GCA_019348715.1	96.77	87.84	86.13	86.07	85.94	86.1	87.84	85.76	90.89	86.21	87.88	86.01	90.87	88.03	86.12	86.02	85.75	96.46	87.35	86.15	96.88	96.47	88.01	88.02	87.97	87.94	88.06	90.95	88.05	87.81	86.18	88.07	89.31	85.97	90.82	88.04	88.07	88	90.75	87.38	87.86	88.06	96.87	87.72	100	87.9	86.65	86.03	85.97
GCA_022703095.1	87.76	97.19	89.05	89.04	88.92	89.1	97.19	88	87.57	89.07	93.89	88.86	87.59	94.05	89.05	88.99	87.93	87.84	88.26	89	87.86	87.86	93.96	93.87	93.96	93.95	94.01	87.58	93.96	97.38	89.11	93.97	86.82	89.02	87.57	93.98	94	93.97	87.56	88.18	97.36	93.92	87.9	97.2	87.9	100	89.97	89.05	88.11
Aeromonas_	86.59	89.93	87.48	87.56	87.48	87.52	89.88	91.25	87.17	87.53	90.41	87.34	86.98	90.46	87.44	87.44	91.19	86.52	86.96	87.43	86.62	86.57	90.5	90.44	90.4	90.44	90.53	87.04	90.48	89.97	87.46	90.48	86.22	87.48	87	90.55	90.53	90.43	86.98	86.86	89.87	90.4	86.73	89.86	86.65	89.97	100	87.35	91.33
GCA_012102435.1	86.07	88.97	97.86	97.62	97.53	98.18	89.08	86.12	86.13	97.59	88.71	97.34	86.18	88.92	97.89	97.66	86.13	86.15	86.46	97.78	86.05	86.09	88.91	88.85	88.83	88.9	88.93	85.95	88.93	88.99	97.56	88.9	85.63	97.55	86.17	88.94	88.95	88.81	86.23	86.45	89	88.93	86.05	88.97	86.03	89.05	87.35	100	86.11
Aeromonas_salmonicida_GCF_028355655.1	85.87	87.99	86.22	86.22	86.14	86.28	88.04	97.5	86.48	86.33	88.32	86.01	86.22	88.45	86.13	86.17	97.19	85.87	85.98	86.17	85.99	85.82	88.45	88.29	88.33	88.36	88.44	86.46	88.42	88.01	86.12	88.41	85.71	86.28	86.32	88.48	88.44	88.31	86.35	85.88	87.96	88.3	85.93	87.9	85.97	88.11	91.33	86.11	100
GCA_009765635.1	90.81	87.54	86.15	86.23	86.11	85.99	87.54	86.42	96.32	86.22	87.69	85.97	95.35	87.82	86.19	86.15	86.31	90.85	87.59	86.14	90.83	90.84	87.79	87.72	87.78	87.77	87.75	96.13	87.78	87.51	86.17	87.8	92.86	86.05	96.35	87.76	87.77	87.76	96.32	87.45	87.52	87.82	90.86	87.3	90.86	87.57	87.01	85.99	86.37
GCA_019348775.1	91.02	87.45	86.19	86.16	86.18	86.03	87.5	86.32	96.19	86.2	87.63	85.95	95.07	87.75	86.07	86.05	86.21	91.05	87.57	86.12	91.06	91.03	87.8	87.55	87.73	87.67	87.77	96.05	87.72	87.49	86.22	87.72	92.68	86.11	96.21	87.79	87.74	87.78	96.2	87.51	87.49	87.73	91.01	87.26	90.95	87.49	87	86.08	86.35
GCA_017310075.1	87.95	93.9	88.98	88.98	88.79	88.93	93.96	88.37	87.85	88.97	96.85	88.73	87.8	97.1	88.93	88.88	88.29	88.04	87.65	88.88	87.97	88.05	99.99	96.97	96.99	97.13	99.98	87.8	99.99	93.98	88.96	99.99	87.02	88.89	87.8	99.99	99.98	97.02	87.81	87.73	93.93	97.02	87.97	93.86	88.02	93.96	90.46	88.93	88.43
GCF_000959705.1	86.02	88.93	98.26	97.75	97.69	97.9	88.97	86.05	86.04	97.7	88.88	97.6	86.17	89.01	97.92	97.85	86.01	86.13	86.51	98.14	86.05	86.12	89	88.89	88.94	88.96	88.93	85.96	88.96	89.01	97.66	89.01	85.43	97.7	86.09	88.98	88.93	88.95	86.08	86.48	89.01	88.99	86	88.95	86.04	88.93	87.37	97.93	86.1
GCA_000746985.1	86.54	89.81	87.49	87.61	87.48	87.54	89.86	91.35	87.11	87.52	90.3	87.38	86.93	90.43	87.48	87.47	91.23	86.66	86.95	87.37	86.71	86.67	90.38	90.35	90.34	90.39	90.39	87.13	90.38	89.91	87.52	90.38	86.25	87.5	87.06	90.39	90.37	90.39	87.12	86.92	89.82	90.36	86.7	89.83	86.74	89.87	97.25	87.37	91.43
GCA_017310115.1	87.94	93.93	88.99	88.9	88.78	88.99	93.96	88.4	87.97	88.98	96.81	88.79	87.84	97.11	88.93	88.92	88.3	88.04	87.71	88.9	88.03	88.02	99.99	96.99	97.01	97.15	99.99	87.89	99.99	93.96	89	99.99	87	88.89	87.74	99.99	99.99	97.06	87.78	87.73	93.94	97	88	93.88	88.02	93.98	90.53	88.95	88.42
GCA_000447435.1	85.82	88.07	86.35	86.5	86.4	86.24	88.15	97.1	86.47	86.54	88.38	86.45	86.32	88.41	86.19	86.28	97.52	85.88	85.97	86.27	85.85	85.87	88.41	88.43	88.43	88.39	88.46	86.47	88.43	88.11	86.32	88.42	85.99	86.22	86.51	88.42	88.43	88.45	86.56	86.04	88.08	88.39	85.88	88.02	85.81	88.12	91.22	86.4	97.19
Aeromonas_autraliensis_GCF_000819725	89.53	86.98	85.72	85.66	85.76	85.63	87.03	85.82	93.28	85.72	87.16	85.55	92.76	87.22	85.65	85.64	85.89	89.56	86.93	85.66	89.57	89.56	87.28	87.22	87.25	87.13	87.21	93.18	87.25	86.88	85.74	87.26	96.76	85.62	93.27	87.28	87.27	87.2	93.26	86.96	86.95	87.25	89.58	86.89	89.68	87.02	86.34	85.62	85.85
GCA_025266835.1	87.74	97.18	89.01	89.09	89	89.09	97.24	88.01	87.7	89.14	93.93	88.81	87.59	94.08	89.02	88.96	88.02	87.79	88.25	89.01	87.83	87.82	94.08	93.97	94	94.05	94.14	87.62	94.11	97.28	88.99	94.13	86.8	88.99	87.5	94.15	94.11	93.99	87.56	88.18	97.23	93.92	87.94	97.22	87.83	97.32	89.98	89	88.12
GCA_043956685.1	85.95	88.98	97.93	97.92	97.68	97.79	88.99	86.15	86.07	97.81	88.77	97.71	86.11	88.95	97.83	97.72	86.13	86.08	86.63	97.84	86.02	86.1	88.86	88.92	88.86	88.83	88.79	86.05	88.87	89.05	97.53	88.83	85.75	97.66	86.1	88.84	88.82	88.83	86.19	86.59	89.04	88.94	86.05	89.01	86.01	88.9	87.4	97.74	86.19
GCA_017750905.1	96.93	87.89	86.22	86.17	86.01	86	87.78	85.69	90.87	86.3	87.9	86.06	90.91	88.02	86.14	86.05	85.68	96.39	87.37	86.08	96.74	96.38	88.01	87.86	88.06	88.01	87.99	90.92	88.08	87.71	86.2	88	89.31	86.04	90.86	88.06	88.02	87.94	90.88	87.34	87.67	87.95	96.75	87.67	96.73	87.81	86.56	85.98	85.77
GCA_019348895.1	87.91	93.77	88.97	89.01	88.73	88.88	93.89	88.2	87.92	89.03	96.78	88.74	87.8	97.03	88.88	88.85	88.17	88.06	87.74	88.93	87.92	88.09	96.99	99.99	96.82	96.96	96.98	87.71	97	93.86	88.81	96.96	87	88.88	87.77	97	97	96.87	87.79	87.68	93.87	96.94	87.94	93.81	88.02	93.88	90.41	88.84	88.24
GCA_019399965.1	87.95	93.93	88.99	88.9	88.83	88.93	93.97	88.36	87.9	88.95	96.83	88.78	87.86	97.11	88.96	88.86	88.28	87.99	87.61	88.9	88.02	87.99	99.99	96.99	96.98	97.13	99.99	87.9	100	93.95	88.95	100	87.08	88.85	87.78	99.99	99.99	97.04	87.85	87.71	93.94	97	88	93.92	88.03	93.97	90.47	88.92	88.39
GCA_016598815.1	85.94	88.92	97.64	97.48	97.38	97.64	88.9	86.07	86.07	97.41	88.75	97.29	86.04	88.91	97.61	97.34	86.13	86.11	86.64	97.61	86.02	86.15	88.86	88.83	88.82	88.85	88.86	85.93	88.81	88.96	97.14	88.79	85.56	99.89	85.96	88.87	88.91	88.79	86.14	86.49	88.92	88.79	86.12	88.97	85.99	88.97	87.39	97.53	86.21
GCA_019348925.1	87.93	93.89	88.93	88.96	88.8	88.91	93.9	88.37	87.87	89	96.81	88.73	87.82	97.17	88.93	88.89	88.31	88.02	87.7	88.85	87.94	88.1	97.11	96.98	97.02	99.99	97.11	87.84	97.11	93.95	88.97	97.13	87.01	88.88	87.75	97.15	97.14	96.96	87.84	87.68	93.95	97.06	87.87	93.88	87.94	93.95	90.48	88.9	88.38
GCA_003849805.1	87.76	97.46	89	89.08	89.07	89.04	97.47	88.06	87.55	89.12	93.87	88.86	87.57	93.9	89.13	89.04	88.03	87.83	88.15	89.01	87.77	87.84	93.91	93.89	93.9	93.89	93.89	87.56	93.94	97.35	88.96	93.92	86.87	88.94	87.53	93.95	93.93	93.88	87.58	88.18	97.39	93.86	87.79	97.3	87.83	97.31	89.9	89.02	88.01
GCA_021735805.1	87.83	93.81	88.92	88.98	88.77	88.93	93.94	88.39	87.9	88.97	96.72	88.76	87.88	97.06	88.9	88.86	88.26	88.01	87.7	88.93	87.98	88.02	97.07	96.88	97.03	97.07	97.12	87.89	97.1	93.91	88.91	97.08	87.07	88.86	87.83	97.1	97.09	96.96	87.84	87.75	93.9	96.98	87.94	93.79	88.02	93.81	90.43	88.88	88.3
GCA_026309435.1	85.99	88.95	97.79	97.52	97.49	98.05	89.06	86.15	86.13	97.52	88.89	97.4	86.22	89.01	97.93	97.67	86.16	86.07	86.49	97.83	86.09	86.09	88.95	88.89	88.91	88.98	88.91	86	88.94	89.03	97.58	88.91	85.46	97.56	86.2	88.96	88.96	89.02	86.16	86.43	89	89	86	88.96	86.08	88.99	87.42	98.1	86.13
GCA_019348835.1	87.94	93.93	89	88.95	88.8	88.97	93.97	88.37	87.93	88.95	96.87	88.74	87.91	97.08	88.95	88.9	88.27	87.96	87.67	88.89	88.02	88	99.99	97	97.02	97.13	99.99	87.84	100	93.93	89	100	87.05	88.81	87.82	100	99.99	97.05	87.84	87.71	93.96	96.99	87.97	93.87	88.03	93.93	90.46	88.9	88.39
GCA_026309395.1	87.89	93.89	88.98	88.98	88.84	88.95	93.92	88.22	87.86	89.01	96.84	88.7	87.82	97.08	88.95	88.87	88.23	87.93	87.7	88.93	87.92	87.99	97.08	97.22	97.02	97	97.04	87.65	97.08	93.88	88.97	97.07	86.92	88.88	87.74	97.06	97.08	96.91	87.79	87.76	93.87	96.89	87.99	93.86	87.91	93.95	90.42	88.87	88.23
GCA_022700855.1	88	93.9	89.02	88.9	88.83	89.08	94	88.35	88	88.95	96.81	88.86	87.89	97.09	88.97	88.9	88.3	88.06	87.73	88.94	88.08	88.03	99.99	97	97.01	97.14	99.99	87.91	99.99	93.99	88.99	99.99	87	88.86	87.82	99.99	99.99	97.04	87.88	87.68	93.97	97.04	88.04	93.91	88.06	93.98	90.51	88.95	88.44
GCA_019348625.1	90.81	87.58	86.13	86.16	86.06	85.95	87.6	86.35	96.38	86.16	87.68	85.95	95.38	87.82	86.09	85.97	86.35	90.8	87.61	86.14	90.84	90.83	87.87	87.71	87.85	87.8	87.82	96.27	87.84	87.49	86.13	87.87	92.9	86.07	96.34	87.87	87.79	87.86	96.27	87.5	87.54	87.84	90.84	87.27	90.87	87.53	87.03	86.01	86.38
GCA_026309515.1	85.95	88.92	98.13	97.67	97.69	97.93	88.88	86.1	86.12	97.73	88.91	97.58	86.07	88.91	97.95	97.83	86.1	86.09	86.52	98.05	86.02	86.11	88.92	88.98	88.99	88.89	88.99	86.03	89.01	88.95	97.62	88.93	85.64	97.69	86.18	88.98	89	88.92	86.18	86.44	88.9	89.01	86.06	88.92	86.07	88.96	87.42	97.89	86.09
GCA_019348635.1	87.85	93.81	88.95	89	88.84	88.91	93.94	88.24	87.93	88.98	96.79	88.73	87.81	97	88.96	88.88	88.21	87.89	87.71	88.94	87.88	87.92	97.01	96.91	96.82	96.95	97	87.81	96.99	93.91	88.96	97.01	86.95	88.91	87.79	96.98	96.99	97	87.8	87.7	93.87	96.94	87.88	93.84	87.85	93.99	90.46	88.88	88.39
GCA_018094725.1	87.85	93.8	88.97	88.94	88.75	88.94	93.92	88.35	87.97	88.94	96.8	88.78	87.85	97.07	88.92	88.83	88.27	88.01	87.69	88.86	88.02	88.03	97.09	96.97	97.05	97.1	97.1	87.89	97.12	93.87	88.92	97.1	87	88.86	87.78	97.13	97.12	96.96	87.83	87.72	93.9	96.97	87.98	93.85	87.96	93.8	90.41	88.86	88.31
GCA_017310195.1	88.03	93.91	89	88.97	88.83	89.02	94.02	88.36	87.99	88.96	96.86	88.8	87.89	97.11	88.97	88.88	88.28	88.03	87.76	88.92	88.03	88.03	99.99	97.02	97.04	97.16	99.99	87.95	100	93.94	88.97	100	86.99	88.94	87.75	100	99.99	97.07	87.83	87.7	93.93	97.02	88.07	93.89	88.06	93.97	90.55	88.92	88.49
Aeromonas_allosaccharophila_GCF_016026615.1	90.19	87.58	86.13	86.22	86.24	86.26	87.62	86.62	93.97	86.26	87.75	86.19	93.36	87.95	86.13	86.19	86.63	90.2	87.76	86.11	90.25	90.33	87.85	87.77	87.79	87.78	87.86	93.86	87.84	87.6	86.27	87.87	92.02	86.25	93.92	87.92	87.89	87.78	93.87	87.62	87.58	87.82	90.38	87.39	90.33	87.63	87.33	86.06	86.78
GCA_026309375.1	86.03	88.95	97.79	97.53	97.55	98.06	88.99	86.01	86.09	97.49	88.88	97.36	86.08	88.83	97.84	97.53	86.14	86.04	86.61	97.74	85.98	86.03	88.94	88.81	88.88	88.89	88.96	86.03	88.92	88.97	97.47	88.85	85.63	97.52	86.19	88.95	88.92	88.96	86.12	86.4	88.9	88.94	85.96	89	85.97	89	87.37	98.04	86.1
GCA_019348745.1	87.93	93.85	89.09	88.99	88.8	89.02	93.96	88.36	87.9	89	96.78	88.76	87.88	97.07	88.98	88.94	88.32	87.97	87.66	88.97	88	88.03	97	96.94	96.88	96.99	97.03	87.79	97.02	93.91	88.97	97.01	87.07	88.9	87.81	97.01	97.02	99.19	87.84	87.81	93.93	96.85	87.96	93.87	88.03	93.97	90.43	88.91	88.37
GCA_035013065.1	86.04	88.99	97.82	97.46	97.3	97.83	89.01	86.13	86.02	97.5	88.85	97.17	86.05	88.97	97.85	97.58	86.1	86.17	86.65	97.67	86.15	86.19	88.9	88.86	88.86	88.83	88.89	86.02	88.84	89.04	97.43	88.84	85.85	97.45	86.08	88.89	88.89	88.94	86.17	86.52	89.1	88.84	86.07	89	86.23	88.99	87.42	97.67	86.14
GCA_019348735.1	90.93	87.56	86.21	86.22	86.1	86.18	87.59	86.46	96.46	86.28	87.65	86.04	95.19	87.84	86.1	86.11	86.27	90.79	87.62	86.21	91.26	90.79	87.85	87.6	87.66	87.7	87.78	96.1	87.83	87.57	86.24	87.76	92.73	86.25	96.39	87.84	87.78	87.75	96.16	87.57	87.57	87.84	90.79	87.36	90.88	87.56	87.05	86.04	86.49
GCA_035013045.1	85.97	88.97	97.72	97.84	99.8	97.62	89.05	86.18	86.1	97.68	88.87	97.41	86.11	88.81	97.7	98.07	86.23	86.02	86.52	97.65	86.05	86.1	88.78	88.81	88.81	88.8	88.81	86.1	88.86	88.95	98.2	88.84	85.77	97.33	86.2	88.82	88.84	88.92	86.24	86.52	89.04	88.86	86.1	89	86.03	88.95	87.5	97.53	86.18
GCA_038524185.1	87.82	93.81	88.99	88.93	88.8	89.03	93.91	88.29	87.84	89.05	96.63	88.87	87.88	97.03	89.05	88.91	88.35	88.01	87.7	88.94	87.93	88.03	97.04	96.86	100	97	97.05	87.89	97.04	93.99	88.93	97.02	86.95	88.91	87.73	97.01	97	97	87.9	87.75	93.97	97.07	87.9	93.91	87.96	93.96	90.46	88.87	88.38
GCA_019348855.1	87.86	93.76	88.98	88.99	88.76	88.9	93.88	88.16	87.87	89.07	96.79	88.77	87.81	97.03	88.93	88.9	88.17	88.01	87.79	88.93	87.91	88.11	97.01	99.99	96.82	96.95	96.97	87.76	97.02	93.89	88.93	96.99	87.04	88.92	87.78	97	97.05	96.87	87.79	87.72	93.82	96.95	87.93	93.82	88.06	93.89	90.44	88.82	88.28
GCA_008362895.1	90.66	87.53	86.24	86.21	86.21	86.02	87.63	86.42	96.51	86.29	87.72	85.93	95.33	87.74	86.1	86.19	86.29	90.69	87.59	86.14	90.72	90.71	87.8	87.77	87.8	87.8	87.83	96.26	87.83	87.54	86.42	87.82	92.82	86	96.47	87.82	87.83	87.83	96.38	87.58	87.6	87.88	90.71	87.43	90.7	87.55	87.04	86.08	86.42
GCA_021735865.1	96.8	87.92	86.23	86.16	86.24	86.11	87.88	85.8	90.87	86.32	87.83	86.08	90.9	88.01	86.13	86.19	85.71	96.41	87.44	86.31	96.77	96.47	87.94	87.86	87.96	87.96	87.99	90.92	88.06	87.82	86.25	88.02	89.38	86.11	90.78	88.03	88.06	88	90.82	87.38	87.8	87.99	96.81	87.72	96.83	87.83	86.63	86.03	85.9
GCF_001982465.1	87.9	93.78	88.96	88.95	88.86	88.95	93.9	88.28	87.83	88.98	96.79	88.81	87.83	96.86	88.95	88.91	88.3	87.98	87.68	88.9	87.96	87.96	96.81	96.76	96.7	96.83	96.8	87.81	96.83	93.84	88.9	96.81	87.15	88.86	87.74	96.82	96.8	96.74	87.74	87.79	93.85	96.77	87.94	93.83	88	93.88	90.42	88.84	88.29
GCA_016461675.1	90.76	87.6	86.38	86.56	86.44	86.26	87.61	86.35	97.37	86.55	87.81	86.51	95.23	87.86	86.2	86.67	86.38	90.78	87.72	86.38	90.64	90.8	87.77	87.83	87.77	87.8	87.82	96.09	87.85	87.55	86.53	87.86	92.8	86.4	97.34	87.85	87.85	87.87	97.27	87.61	87.64	87.86	90.77	87.49	90.74	87.6	87.01	86.42	86.39
GCA_026309495.1	87.92	93.87	89	89.05	88.82	88.91	93.92	88.24	87.81	89.11	96.84	88.7	87.89	97.04	88.89	88.88	88.19	87.91	87.72	88.93	87.9	87.97	97.05	98.78	96.93	97	96.99	87.82	97.03	93.88	88.96	97.03	86.91	88.89	87.76	97.05	97.02	97	87.76	87.72	93.89	96.98	87.86	93.85	87.92	93.93	90.44	88.78	88.31
GCF_001730205.1	86.1	88.91	97.87	97.57	97.49	97.76	88.88	86.12	86.06	97.51	88.71	98.11	86.21	88.84	97.7	97.67	86.09	86.11	86.64	97.86	86.12	86.09	88.88	88.76	88.84	88.82	88.9	86.01	88.94	88.99	97.39	88.9	85.76	97.52	86.15	88.93	88.93	88.87	86.4	86.55	88.98	88.9	86.16	88.89	86.09	88.91	87.34	97.74	86.11
GCA_008086875.1	88.92	86.5	85.22	85.26	85.36	85.11	86.52	85.9	91.73	85.39	86.64	85.1	91.37	86.81	85.24	85.29	85.95	88.82	86.68	85.13	88.95	88.87	86.79	86.71	86.8	86.74	86.78	91.68	86.73	86.51	85.32	86.79	90.02	85.1	91.83	86.76	86.73	86.87	91.76	86.63	86.49	86.83	88.87	86.39	88.87	86.49	86.67	85.16	85.91
GCA_009765645.1	90.91	87.48	86.24	86.15	86.11	86.01	87.56	86.26	96.34	86.19	87.62	85.9	95.23	87.76	86.09	86.08	86.17	90.86	87.57	86.1	90.95	90.87	87.77	87.58	87.69	87.68	87.78	96.1	87.75	87.45	86.2	87.73	92.82	86.07	96.28	87.78	87.78	87.78	96.22	87.58	87.52	87.79	90.87	87.32	90.89	87.48	86.96	86.07	86.29
GCA_025674505.1	86.02	89.02	98.31	97.69	97.71	97.85	89.07	86.13	86.21	97.7	88.88	97.61	86.05	89.04	97.97	97.74	86.12	86.09	86.52	98.08	86.14	86.11	88.99	88.93	89.01	88.98	88.97	86.1	89.02	89.07	97.68	88.97	85.51	97.67	86.2	89.06	89.02	88.91	86.21	86.48	89.06	88.96	86.04	88.98	86.16	89.05	87.46	97.89	86.16
Aeromonas_dhakensis_GCF_002285935.1	87.82	97.36	89.06	89.09	89.03	89.15	97.28	87.97	87.65	89.17	93.82	88.88	87.62	94.13	89.15	89.02	88.02	87.76	88.19	88.99	87.83	87.83	94.06	93.85	93.89	93.98	94.04	87.61	94.01	97.22	89.13	94.02	86.81	89.04	87.51	94.04	94.06	93.9	87.56	88.23	97.23	93.88	87.95	97.26	87.86	97.21	89.99	89.06	88.09
GCA_003849685.1	96.7	87.73	86.08	86.12	85.96	85.95	87.81	85.73	90.79	86.08	87.76	85.92	90.78	87.93	85.99	86.01	85.6	96.36	87.37	86.04	96.76	96.38	87.86	87.73	87.81	87.88	87.9	90.79	87.92	87.71	86.17	87.86	89.25	85.9	90.76	87.88	87.9	87.9	90.7	87.28	87.78	87.94	96.61	87.67	96.65	87.65	86.49	85.95	85.77
GCA_019348935.1	87.86	93.81	88.89	88.97	88.75	88.94	93.9	88.39	87.97	88.95	96.72	88.77	87.84	97.09	88.84	88.85	88.31	88.03	87.66	88.94	87.98	88.08	97.11	96.88	97.06	97.08	97.11	87.9	97.12	93.9	88.88	97.09	87.07	88.88	87.88	97.1	97.13	96.99	87.86	87.68	93.94	96.96	87.95	93.79	88.01	93.8	90.39	88.88	88.25
GCA_016805345.1	87.88	93.8	88.97	88.95	88.84	88.92	93.95	88.27	87.93	89.02	96.79	88.68	87.83	97.01	88.92	88.86	88.17	87.9	87.73	88.93	88.01	87.92	96.99	96.94	96.86	96.98	97.01	87.85	96.98	93.86	88.95	97.01	86.95	88.88	87.89	96.99	97.02	96.99	87.89	87.76	93.88	96.96	87.9	93.87	87.91	93.95	90.46	88.84	88.34
GCA_041698575.1	87.69	97.37	89.03	89.13	89.04	88.97	97.39	87.99	87.53	89.23	93.83	88.85	87.52	93.96	89.11	89.05	88.09	87.66	88.12	88.96	87.77	87.68	93.97	93.86	93.86	93.94	94.01	87.37	93.98	97.27	89.01	93.96	86.79	88.94	87.49	93.97	93.99	93.86	87.45	88.25	97.28	93.87	87.74	97.29	87.8	97.29	89.89	88.88	88.01
GCA_022700835.1	87.99	93.95	89.06	89.09	88.94	89.04	94.01	88.34	88.06	89.05	96.88	88.73	87.84	96.99	89.08	88.91	88.3	87.97	87.78	89	88.03	88	96.99	96.77	96.78	96.95	96.98	87.95	96.94	93.96	88.97	96.97	87.09	89.01	87.88	96.98	96.95	96.84	87.88	87.82	93.94	96.77	88.19	93.96	88.07	94.09	90.5	88.93	88.36
GCA_026309555.1	85.97	88.93	98.15	97.68	97.64	97.92	88.92	86.08	86.12	97.72	88.97	97.6	86.11	88.87	97.95	97.83	86.18	86.07	86.55	98.05	85.98	86.1	88.92	88.92	88.93	88.9	88.95	85.99	88.99	88.9	97.61	88.88	85.64	97.68	86.17	88.99	88.99	88.89	86.17	86.45	88.93	89.01	86.05	88.88	86.05	88.96	87.4	97.89	86.1
GCA_019348695.1	87.76	97.4	89.05	89.11	89.06	89.09	97.25	88.02	87.62	89.09	93.78	88.84	87.61	93.99	89.15	89.05	88	87.79	88.12	89.03	87.84	87.82	93.94	93.87	93.96	93.94	93.93	87.66	93.94	99.99	89.06	93.95	86.86	88.92	87.63	93.95	93.97	93.9	87.49	88.21	100	93.81	87.84	97.31	87.85	97.36	89.91	88.98	87.97
GCF_001643355.1	85.82	88.04	86.17	86.15	86.12	86.06	88	99.95	86.4	86.18	88.33	85.9	86.2	88.37	86.12	86.06	97.12	85.85	85.86	86.08	85.84	85.8	88.39	88.29	88.27	88.33	88.44	86.29	88.4	87.97	86.02	88.39	85.73	86.07	86.25	88.39	88.39	88.35	86.52	85.81	88.01	88.23	85.82	87.93	85.78	88.02	91.27	86.07	97.58
GCA_019399995.1	87.9	93.91	88.99	88.93	88.81	88.98	93.95	88.38	87.81	89.05	96.78	88.78	87.82	97.18	89.02	88.89	88.29	88.02	87.7	88.92	87.95	88.03	97.12	96.95	96.98	100	97.12	87.84	97.13	93.95	88.96	97.12	87.02	88.92	87.76	97.15	97.15	97	87.87	87.67	93.96	97.04	87.97	93.9	87.98	93.94	90.49	88.97	88.37
GCA_016805375.1	91	87.44	86.06	86.15	86.13	85.98	87.51	86.35	96.19	86.23	87.56	85.93	95.11	87.73	86	86.01	86.19	90.99	87.57	86.09	91.06	91.02	87.77	87.59	87.72	87.65	87.74	96.06	87.73	87.55	86.15	87.72	92.65	86.07	96.18	87.77	87.72	87.86	96.17	87.55	87.5	87.77	91.05	87.3	91	87.44	87.03	86.06	86.36
GCA_019348795.1	87.86	93.89	88.92	88.94	88.73	88.96	93.92	88.31	87.91	89.01	96.77	88.71	87.83	97.09	88.95	88.85	88.29	88.01	87.71	88.88	87.93	88.01	97.11	96.92	96.98	97.02	97.09	87.91	97.1	93.94	88.87	97.11	87.02	88.86	87.76	97.11	97.08	96.99	87.86	87.73	93.91	96.89	88.02	93.86	87.97	93.9	90.42	88.9	88.33
GCA_010906985.1	90.2	87.6	86.17	86.17	86.24	86.03	87.61	86.64	94.42	86.28	87.68	86.14	93.74	87.9	86.11	86.22	86.57	90.19	87.62	86.24	90.15	90.24	87.87	87.88	87.94	87.78	87.86	94.36	87.86	87.62	86.22	87.88	92.11	86.1	94.42	87.85	87.89	87.91	94.4	87.52	87.58	87.96	90.2	87.48	90.24	87.66	87.21	86.01	86.58
GCA_016805405.1	87.95	93.83	88.98	89.02	88.85	89.05	93.94	88.32	87.9	88.92	96.79	88.76	87.83	97.04	89	88.89	88.3	87.97	87.58	88.95	87.94	88.02	97.01	96.94	96.93	96.97	97	87.75	97.01	93.88	88.93	97.01	87.08	88.89	87.74	96.99	96.99	99.21	87.81	87.77	93.9	96.89	88.01	93.84	88.04	93.94	90.43	88.88	88.32
GCA_017163915.1	87.81	97.36	89.04	89.11	89.01	89.08	97.24	87.97	87.54	89.09	93.81	88.82	87.62	93.98	89.12	89.03	88.01	87.73	88.14	88.98	87.87	87.8	93.93	93.88	93.96	93.94	93.93	87.64	93.94	99.99	89.06	93.94	86.87	88.91	87.58	93.95	93.97	93.87	87.46	88.11	99.99	93.81	87.82	97.28	87.84	97.36	89.89	88.94	87.96
Aeromonas_sobria_GCF_000820145.1	88.83	86.53	85.19	85.33	85.24	85.08	86.61	85.94	91.59	85.39	86.68	85.02	91.3	86.78	85.18	85.21	85.97	88.79	86.57	85.14	88.83	88.79	86.91	86.84	86.83	86.8	86.89	91.54	86.86	86.48	85.23	86.88	90.1	85.07	91.75	86.89	86.93	86.82	91.57	86.53	86.49	86.88	88.87	86.46	88.87	86.61	86.57	85.12	86.02
GCA_035013085.1	86.04	89.02	97.78	97.78	98.37	97.57	89.04	86.16	86.14	97.75	88.88	97.62	86.14	88.92	97.64	98.08	86.11	86.15	86.65	97.66	86.11	86.24	88.94	88.88	88.97	88.88	88.93	86.11	88.94	89.02	98.18	88.94	85.78	97.4	86.22	88.91	88.97	88.91	86.27	86.6	89.03	88.91	86.16	89.02	86.16	89.05	87.46	97.56	86.18
GCA_003857325.1	86.12	89.07	97.81	97.61	97.63	97.72	89.07	86.11	86.22	97.63	88.97	97.57	86.22	89	97.7	97.68	86.19	86.29	86.49	97.61	86.16	86.22	89.08	88.94	88.97	88.95	89.04	86.1	88.97	88.98	97.58	89	85.74	97.41	86.27	89.03	88.98	88.92	86.32	86.49	89.05	88.98	86.19	89	86.24	88.97	87.5	97.65	86.17
GCA_963870325.1	86.1	88.91	97.87	97.57	97.49	97.76	88.88	86.12	86.06	97.51	88.71	98.11	86.21	88.84	97.7	97.67	86.09	86.11	86.64	97.86	86.12	86.09	88.88	88.76	88.84	88.82	88.9	86.01	88.94	88.99	97.39	88.9	85.76	97.52	86.15	88.93	88.93	88.87	86.4	86.55	88.98	88.9	86.16	88.89	86.09	88.91	87.34	97.74	86.11
GCA_019348645.1	87.83	97.3	89.11	89.14	89.07	89.12	97.26	88.06	87.58	89.21	93.9	88.89	87.52	94.1	89.07	89.06	88.02	87.81	88.23	89.03	87.83	87.88	94.07	93.95	94	94.04	94.04	87.57	94.04	97.29	89.1	94.05	86.87	89	87.51	94.07	94.07	94.02	87.54	88.16	97.23	93.98	87.92	97.28	87.88	97.4	89.95	89.02	88.08
[truncated: 63 more columns]

## Sheet: Supplementary Tables S3
Supplementary Table S3. Within-species Average Nucleotide Identity (ANI) matrices for Aeromonas hydrophila, Aeromonas caviae, and Aeromonas veronii. ANI values are reported as percentage identity and support the species-level assignment and intra-species genomic relationships of the study isolates.
	Aeromonas_caviae_GCF_900476005.1	GCA_003849745.1	GCA_003857325.1	GCA_012102435.1	GCA_016126815.1	GCA_016598815.1	GCA_016728865.1	GCA_025674505.1	GCA_026309375.1	GCA_026309435.1	GCA_026309475.1	GCA_026309515.1	GCA_026309555.1	GCA_035013005.1	GCA_035013025.1	GCA_035013045.1	GCA_035013065.1	GCA_035013085.1	GCA_035013105.1	GCA_043955365.1	GCA_043956675.1	GCA_043956685.1	GCA_963870325.1	GCF_000959705.1	GCF_001730205.1	GCF_001730215.1
Aeromonas_caviae_GCF_900476005.1	100	97.85	97.72	98.18	97.5	97.64	97.67	97.85	98.06	98.05	97.92	97.93	97.92	97.6	97.65	97.62	97.83	97.57	97.58	97.59	97.65	97.79	97.76	97.9	97.76	97.78
GCA_003849745.1	97.85	100	97.81	97.86	97.51	97.64	97.6	98.31	97.79	97.79	97.89	98.13	98.15	97.69	97.8	97.72	97.82	97.78	97.68	97.64	97.67	97.93	97.87	98.26	97.87	98.12
GCA_003857325.1	97.72	97.81	100	97.65	97.57	97.39	97.41	97.75	97.52	97.69	97.7	97.78	97.78	97.63	97.68	97.61	97.4	97.72	97.58	97.63	97.61	97.61	97.58	97.81	97.58	97.61
GCA_012102435.1	98.18	97.86	97.65	100	97.34	97.53	97.55	97.89	98.04	98.1	97.89	97.89	97.89	97.53	97.66	97.53	97.67	97.56	97.56	97.59	97.62	97.74	97.74	97.93	97.74	97.78
GCA_016126815.1	97.5	97.51	97.57	97.34	100	97.29	97.31	97.61	97.36	97.4	97.53	97.58	97.6	97.38	97.65	97.41	97.17	97.62	97.42	97.44	97.54	97.71	98.11	97.6	98.11	97.47
GCA_016598815.1	97.64	97.64	97.39	97.53	97.29	100	99.89	97.66	97.52	97.6	97.61	97.64	97.67	97.38	97.34	97.37	97.33	97.36	97.14	97.41	97.48	97.62	97.58	97.65	97.58	97.61
GCA_016728865.1	97.67	97.6	97.41	97.55	97.31	99.89	100	97.67	97.52	97.56	97.61	97.69	97.68	97.33	97.3	97.33	97.45	97.4	97.24	97.44	97.49	97.66	97.52	97.7	97.52	97.59
GCA_025674505.1	97.85	98.31	97.75	97.89	97.61	97.66	97.67	100	97.79	97.91	97.97	98.16	98.17	97.71	97.74	97.7	97.82	97.72	97.68	97.7	97.69	97.98	97.9	98.32	97.9	98.08
GCA_026309375.1	98.06	97.79	97.52	98.04	97.36	97.52	97.52	97.79	100	97.94	97.84	97.81	97.83	97.55	97.53	97.51	97.68	97.53	97.47	97.49	97.53	97.74	97.7	97.86	97.7	97.74
GCA_026309435.1	98.05	97.79	97.69	98.1	97.4	97.6	97.56	97.91	97.94	100	97.93	97.85	97.87	97.49	97.67	97.55	97.67	97.54	97.58	97.52	97.52	97.69	97.63	97.89	97.63	97.83
GCA_026309475.1	97.92	97.89	97.7	97.89	97.53	97.61	97.61	97.97	97.84	97.93	100	97.95	97.95	97.62	97.72	97.7	97.85	97.64	97.58	97.61	97.62	97.83	97.7	97.92	97.7	97.81
GCA_026309515.1	97.93	98.13	97.78	97.89	97.58	97.64	97.69	98.16	97.81	97.85	97.95	100	100	97.69	97.83	97.72	97.81	97.69	97.62	97.73	97.67	98.04	98.34	98.2	98.34	98.05
GCA_026309555.1	97.92	98.15	97.78	97.89	97.6	97.67	97.68	98.17	97.83	97.87	97.95	100	100	97.64	97.83	97.71	97.81	97.67	97.61	97.72	97.68	98.05	98.38	98.22	98.38	98.05
GCA_035013005.1	97.6	97.69	97.63	97.53	97.38	97.38	97.33	97.71	97.55	97.49	97.62	97.69	97.64	100	98.02	99.8	97.3	98.37	98.26	97.64	97.84	97.68	97.49	97.69	97.49	97.63
GCA_035013025.1	97.65	97.8	97.68	97.66	97.65	97.34	97.3	97.74	97.53	97.67	97.72	97.83	97.83	98.02	100	98.07	97.58	98.08	97.93	97.72	97.8	97.72	97.67	97.85	97.67	97.64
GCA_035013045.1	97.62	97.72	97.61	97.53	97.41	97.37	97.33	97.7	97.51	97.55	97.7	97.72	97.71	99.8	98.07	100	97.28	98.35	98.2	97.68	97.84	97.71	97.59	97.72	97.59	97.65
GCA_035013065.1	97.83	97.82	97.4	97.67	97.17	97.33	97.45	97.82	97.68	97.67	97.85	97.81	97.81	97.3	97.58	97.28	100	97.43	97.43	97.5	97.46	97.59	97.53	97.78	97.53	97.67
GCA_035013085.1	97.57	97.78	97.72	97.56	97.62	97.36	97.4	97.72	97.53	97.54	97.64	97.69	97.67	98.37	98.08	98.35	97.43	100	98.18	97.75	97.78	97.67	97.51	97.72	97.51	97.66
GCA_035013105.1	97.58	97.68	97.58	97.56	97.42	97.14	97.24	97.68	97.47	97.58	97.58	97.62	97.61	98.26	97.93	98.2	97.43	98.18	100	97.54	97.63	97.53	97.39	97.66	97.39	97.58
GCA_043955365.1	97.59	97.64	97.63	97.59	97.44	97.41	97.44	97.7	97.49	97.52	97.61	97.73	97.72	97.64	97.72	97.68	97.5	97.75	97.54	100	99.04	97.81	97.51	97.7	97.51	97.58
GCA_043956675.1	97.65	97.67	97.61	97.62	97.54	97.48	97.49	97.69	97.53	97.52	97.62	97.67	97.68	97.84	97.8	97.84	97.46	97.78	97.63	99.04	100	97.92	97.57	97.75	97.57	97.66
GCA_043956685.1	97.79	97.93	97.61	97.74	97.71	97.62	97.66	97.98	97.74	97.69	97.83	98.04	98.05	97.68	97.72	97.71	97.59	97.67	97.53	97.81	97.92	100	97.83	97.96	97.83	97.84
GCA_963870325.1	97.76	97.87	97.58	97.74	98.11	97.58	97.52	97.9	97.7	97.63	97.7	98.34	98.38	97.49	97.67	97.59	97.53	97.51	97.39	97.51	97.57	97.83	100	97.81	100	97.86
GCF_000959705.1	97.9	98.26	97.81	97.93	97.6	97.65	97.7	98.32	97.86	97.89	97.92	98.2	98.22	97.69	97.85	97.72	97.78	97.72	97.66	97.7	97.75	97.96	97.81	100	97.81	98.14
GCF_001730205.1	97.76	97.87	97.58	97.74	98.11	97.58	97.52	97.9	97.7	97.63	97.7	98.34	98.38	97.49	97.67	97.59	97.53	97.51	97.39	97.51	97.57	97.83	100	97.81	100	97.86
GCF_001730215.1	97.78	98.12	97.61	97.78	97.47	97.61	97.59	98.08	97.74	97.83	97.81	98.05	98.05	97.63	97.64	97.65	97.67	97.66	97.58	97.58	97.66	97.84	97.86	98.14	97.86	100
	GCA_003859745.1	GCA_008362895.1	GCA_009765635.1	GCA_009765645.1	GCA_016461675.1	GCA_016461755.1	GCA_016805375.1	GCA_019348625.1	GCA_019348735.1	GCA_019348775.1	GCA_026309455.1	GCA_038448465.1	Aeromonas_veronii_GCF_008693705.1
GCA_003859745.1	100	96.26	96.13	96.1	96.09	96.21	96.06	96.27	96.1	96.05	95.2	96.29	96.27
GCA_008362895.1	96.26	100	96.34	96.29	96.18	96.38	96.16	96.32	96.29	96.14	95.33	96.47	96.51
GCA_009765635.1	96.13	96.34	100	96.6	96.13	96.32	96.2	96.35	96.39	96.21	95.35	96.35	96.32
GCA_009765645.1	96.1	96.29	96.6	100	96.04	96.22	96.11	96.32	96.21	96.12	95.23	96.28	96.34
GCA_016461675.1	96.09	96.18	96.13	96.04	100	97.27	96.05	96.06	95.87	96.01	95.23	97.34	97.37
GCA_016461755.1	96.21	96.38	96.32	96.22	97.27	100	96.17	96.27	96.16	96.2	95.21	99.76	97.36
GCA_016805375.1	96.06	96.16	96.2	96.11	96.05	96.17	100	96.24	96.08	99.99	95.11	96.18	96.19
GCA_019348625.1	96.27	96.32	96.35	96.32	96.06	96.27	96.24	100	96.24	96.26	95.38	96.34	96.38
GCA_019348735.1	96.1	96.29	96.39	96.21	95.87	96.16	96.08	96.24	100	96.08	95.19	96.39	96.46
GCA_019348775.1	96.05	96.14	96.21	96.12	96.01	96.2	99.99	96.26	96.08	100	95.07	96.21	96.19
GCA_026309455.1	95.2	95.33	95.35	95.23	95.23	95.21	95.11	95.38	95.19	95.07	100	95.34	95.32
GCA_038448465.1	96.29	96.47	96.35	96.28	97.34	99.76	96.18	96.34	96.39	96.21	95.34	100	97.56
Aeromonas_veronii_GCF_008693705.1	96.27	96.51	96.32	96.34	97.37	97.36	96.19	96.38	96.46	96.19	95.32	97.56	100
	GCA_003849735.1	GCA_016805345.1	GCA_016805405.1	GCA_017310075.1	GCA_017310115.1	GCA_017310135.1	GCA_017310155.1	GCA_017310195.1	GCA_017310215.1	GCA_018094725.1	GCA_018094775.1	GCA_018094805.1	GCA_019348635.1	GCA_019348745.1	GCA_019348795.1	GCA_019348835.1	GCA_019348855.1	GCA_019348875.1	GCA_019348895.1	GCA_019348915.1	GCA_019348925.1	GCA_019348935.1	GCA_019399935.1	GCA_019399965.1	GCA_019399995.1	GCA_021735805.1	GCA_022700815.1	GCA_022700835.1	GCA_022700855.1	GCA_026114445.1	GCA_026309395.1	GCA_026309495.1	GCA_026309535.1	GCA_038524185.1	Aeromonas_hydrophila_GCF_001982465.1
GCA_003849735.1	100	96.79	96.79	96.85	96.81	96.82	96.86	96.86	96.85	96.8	96.85	96.87	96.79	96.78	96.77	96.87	96.79	96.78	96.78	96.63	96.81	96.72	96.79	96.83	96.78	96.72	96.8	96.88	96.81	96.75	96.84	96.84	96.8	96.63	96.79
GCA_016805345.1	96.79	100	96.92	97	97.01	97.01	96.99	97.01	96.99	96.87	96.98	97.01	99.99	96.92	96.88	96.99	96.95	96.94	96.95	96.86	96.96	96.78	96.98	97.01	96.97	96.83	97.02	96.83	97.02	96.96	97.04	97.19	96.99	96.86	96.73
GCA_016805405.1	96.79	96.92	100	97	97	97	97.01	97.02	96.99	96.93	97.01	97.01	96.92	99.99	96.95	97.02	96.92	96.94	96.92	96.93	96.98	96.95	96.97	97.01	96.97	96.93	96.99	96.82	97	96.89	96.91	96.96	99.21	96.91	96.83
GCA_017310075.1	96.85	97	97	100	99.98	99.98	99.99	99.99	99.99	97.09	99.99	99.99	96.94	97	97.11	99.99	96.96	96.97	96.94	96.99	97.13	97.12	97.13	99.99	97.16	97.09	99.98	96.96	99.98	97.02	97.06	97.02	97.02	96.98	96.82
GCA_017310115.1	96.81	97.01	97	99.98	100	99.99	99.99	99.99	99.99	97.12	99.99	99.99	97	97.03	97.08	99.99	97.03	96.99	96.97	97.01	97.14	97.13	97.15	99.99	97.15	97.09	99.99	96.96	99.99	97	97.06	97.02	97.06	97.02	96.81
GCA_017310135.1	96.82	97.01	97	99.98	99.99	100	99.99	99.99	99.99	97.1	99.99	99.99	97	97.03	97.09	99.99	96.97	96.98	96.98	97.04	97.11	97.11	97.1	99.99	97.12	97.12	99.99	96.98	99.99	97.01	97.04	96.99	97.06	97.05	96.8
GCA_017310155.1	96.86	96.99	97.01	99.99	99.99	99.99	100	99.99	99.99	97.09	99.99	99.99	97.01	97	97.11	99.99	97.01	97	96.99	97.04	97.11	97.11	97.14	99.99	97.12	97.07	99.99	96.99	99.99	97.01	97.08	97.05	97.07	97.04	96.81
GCA_017310195.1	96.86	97.01	97.02	99.99	99.99	99.99	99.99	100	100	97.12	100	100	96.99	97.03	97.12	99.99	97.01	97.02	97.01	97.04	97.14	97.11	97.16	99.99	97.15	97.1	99.99	96.98	99.99	97.02	97.05	97.03	97.07	97.04	96.83
GCA_017310215.1	96.85	96.99	96.99	99.99	99.99	99.99	99.99	100	100	97.13	100	100	96.98	97.01	97.11	100	97	96.99	97	97.01	97.15	97.1	97.16	99.99	97.15	97.1	99.99	96.98	99.99	96.99	97.06	97.05	97.05	97.01	96.82
GCA_018094725.1	96.8	96.87	96.93	97.09	97.12	97.1	97.09	97.12	97.13	100	97.12	97.1	96.86	96.92	97.12	97.08	96.98	96.97	97	97.05	97.11	99.99	97.1	97.15	97.1	99.99	97.12	96.85	97.12	96.97	97.04	97.01	96.96	97.05	96.72
GCA_018094775.1	96.85	96.98	97.01	99.99	99.99	99.99	99.99	100	100	97.12	100	100	96.99	97.02	97.1	100	97.02	97	97	97.02	97.11	97.12	97.12	100	97.13	97.1	99.99	96.94	99.99	97	97.08	97.03	97.06	97.04	96.83
GCA_018094805.1	96.87	97.01	97.01	99.99	99.99	99.99	99.99	100	100	97.1	100	100	97.01	97.01	97.11	100	96.99	97.01	96.96	97.03	97.13	97.09	97.14	100	97.12	97.08	99.99	96.97	99.99	96.98	97.07	97.03	97.06	97.02	96.81
GCA_019348635.1	96.79	99.99	96.92	96.94	97	97	97.01	96.99	96.98	96.86	96.99	97.01	100	96.92	96.9	97.02	96.94	96.91	96.96	96.82	96.96	96.79	96.95	96.98	96.95	96.83	96.99	96.8	96.99	96.94	97.04	97.16	97	96.82	96.71
GCA_019348745.1	96.78	96.92	99.99	97	97.03	97.03	97	97.03	97.01	96.92	97.02	97.01	96.92	100	97	97.03	96.94	96.94	96.93	96.88	96.95	96.94	96.99	97.01	96.97	96.92	97.02	96.8	97.01	96.85	96.91	96.99	99.19	96.89	96.84
GCA_019348795.1	96.77	96.88	96.95	97.11	97.08	97.09	97.11	97.12	97.11	97.12	97.1	97.11	96.9	97	100	97.12	96.93	96.92	96.93	96.98	97.01	97.11	97.02	97.08	97.03	97.12	97.08	96.79	97.09	96.89	96.96	96.99	96.99	96.98	96.72
GCA_019348835.1	96.87	96.99	97.02	99.99	99.99	99.99	99.99	99.99	100	97.08	100	100	97.02	97.03	97.12	100	96.99	97	96.96	97.02	97.1	97.09	97.13	99.99	97.11	97.07	99.99	96.96	99.99	96.99	97.07	97.03	97.05	97.01	96.82
GCA_019348855.1	96.79	96.95	96.92	96.96	97.03	96.97	97.01	97.01	97	96.98	97.02	96.99	96.94	96.94	96.93	96.99	100	99.99	99.99	96.82	96.95	96.89	96.95	97.04	96.95	96.93	97.05	96.77	97.02	96.95	97.23	98.77	96.87	96.81	96.72
GCA_019348875.1	96.78	96.94	96.94	96.97	96.99	96.98	97	97.02	96.99	96.97	97	97.01	96.91	96.94	96.92	97	99.99	100	99.99	96.84	96.98	96.88	96.93	96.99	96.95	96.88	97.01	96.77	97	96.94	97.22	98.78	96.89	96.86	96.76
GCA_019348895.1	96.78	96.95	96.92	96.94	96.97	96.98	96.99	97.01	97	97	97	96.96	96.96	96.93	96.93	96.96	99.99	99.99	100	96.82	96.97	96.91	96.96	97	96.96	96.92	97	96.77	97.01	96.94	97.26	98.79	96.87	96.84	96.72
GCA_019348915.1	96.63	96.86	96.93	96.99	97.01	97.04	97.04	97.04	97.01	97.05	97.02	97.03	96.82	96.88	96.98	97.02	96.82	96.84	96.82	100	97.02	97.06	97	96.98	96.98	97.03	97.01	96.78	97.01	97.04	97.02	96.93	97.02	100	96.7
GCA_019348925.1	96.81	96.96	96.98	97.13	97.14	97.11	97.11	97.14	97.15	97.11	97.11	97.13	96.96	96.95	97.01	97.1	96.95	96.98	96.97	97.02	100	97.06	99.99	97.13	99.99	97.08	97.14	96.94	97.13	97.06	97.01	96.98	96.96	97.01	96.84
GCA_019348935.1	96.72	96.78	96.95	97.12	97.13	97.11	97.11	97.11	97.1	99.99	97.12	97.09	96.79	96.94	97.11	97.09	96.89	96.88	96.91	97.06	97.06	100	97.08	97.13	97.09	99.99	97.13	96.84	97.12	96.96	96.93	96.88	96.99	97.08	96.73
GCA_019399935.1	96.79	96.98	96.97	97.13	97.15	97.1	97.14	97.16	97.16	97.1	97.12	97.14	96.95	96.99	97.02	97.13	96.95	96.93	96.96	97	99.99	97.08	100	97.13	100	97.07	97.14	96.95	97.14	97.04	97	97	96.97	97	96.83
GCA_019399965.1	96.83	97.01	97.01	99.99	99.99	99.99	99.99	99.99	99.99	97.15	100	100	96.98	97.01	97.08	99.99	97.04	96.99	97	96.98	97.13	97.13	97.13	100	97.13	97.07	99.99	96.93	99.99	97	97.09	97.03	97.04	97.01	96.81
GCA_019399995.1	96.78	96.97	96.97	97.16	97.15	97.12	97.12	97.15	97.15	97.1	97.13	97.12	96.95	96.97	97.03	97.11	96.95	96.95	96.96	96.98	99.99	97.09	100	97.13	100	97.1	97.15	96.92	97.12	97.04	97	97	97	97.02	96.84
GCA_021735805.1	96.72	96.83	96.93	97.09	97.09	97.12	97.07	97.1	97.1	99.99	97.1	97.08	96.83	96.92	97.12	97.07	96.93	96.88	96.92	97.03	97.08	99.99	97.07	97.07	97.1	100	97.09	96.88	97.08	96.98	96.92	96.9	96.96	97.04	96.7
GCA_022700815.1	96.8	97.02	96.99	99.98	99.99	99.99	99.99	99.99	99.99	97.12	99.99	99.99	96.99	97.02	97.08	99.99	97.05	97.01	97	97.01	97.14	97.13	97.14	99.99	97.15	97.09	100	96.95	99.99	97.01	97.08	97.02	97.04	97	96.8
GCA_022700835.1	96.88	96.83	96.82	96.96	96.96	96.98	96.99	96.98	96.98	96.85	96.94	96.97	96.8	96.8	96.79	96.96	96.77	96.77	96.77	96.78	96.94	96.84	96.95	96.93	96.92	96.88	96.95	100	96.96	96.77	96.83	96.87	96.84	96.79	96.93
GCA_022700855.1	96.81	97.02	97	99.98	99.99	99.99	99.99	99.99	99.99	97.12	99.99	99.99	96.99	97.01	97.09	99.99	97.02	97	97.01	97.01	97.13	97.12	97.14	99.99	97.12	97.08	99.99	96.96	100	97.04	97.08	97.03	97.04	97	96.8
GCA_026114445.1	96.75	96.96	96.89	97.02	97	97.01	97.01	97.02	96.99	96.97	97	96.98	96.94	96.85	96.89	96.99	96.95	96.94	96.94	97.04	97.06	96.96	97.04	97	97.04	96.98	97.01	96.77	97.04	100	96.89	96.98	96.85	97.07	96.77
GCA_026309395.1	96.84	97.04	96.91	97.06	97.06	97.04	97.08	97.05	97.06	97.04	97.08	97.07	97.04	96.91	96.96	97.07	97.23	97.22	97.26	97.02	97.01	96.93	97	97.09	97	96.92	97.08	96.83	97.08	96.89	100	97.2	96.91	97.02	96.79
GCA_026309495.1	96.84	97.19	96.96	97.02	97.02	96.99	97.05	97.03	97.05	97.01	97.03	97.03	97.16	96.99	96.99	97.03	98.77	98.78	98.79	96.93	96.98	96.88	97	97.03	97	96.9	97.02	96.87	97.03	96.98	97.2	100	97	96.91	96.75
GCA_026309535.1	96.8	96.99	99.21	97.02	97.06	97.06	97.07	97.07	97.05	96.96	97.06	97.06	97	99.19	96.99	97.05	96.87	96.89	96.87	97.02	96.96	96.99	96.97	97.04	97	96.96	97.04	96.84	97.04	96.85	96.91	97	100	97	96.74
GCA_038524185.1	96.63	96.86	96.91	96.98	97.02	97.05	97.04	97.04	97.01	97.05	97.04	97.02	96.82	96.89	96.98	97.01	96.81	96.86	96.84	100	97.01	97.08	97	97.01	97.02	97.04	97	96.79	97	97.07	97.02	96.91	97	100	96.7
Aeromonas_hydrophila_GCF_001982465.1	96.79	96.73	96.83	96.82	96.81	96.8	96.81	96.83	96.82	96.72	96.83	96.81	96.71	96.84	96.72	96.82	96.72	96.76	96.72	96.7	96.84	96.73	96.83	96.81	96.84	96.7	96.8	96.93	96.8	96.77	96.79	96.75	96.74	96.7	100

## Sheet: Supplementary Tables S4
Supplementary Table S4. Genotype–phenotype comparison of antimicrobial resistance profiles among the nine Aeromonas isolates analyzed in this study. Phenotypic resistance profiles were determined by disk diffusion testing, while antimicrobial resistance genes were identified using ABRicate/ResFinder and AMRFinderPlus. The table summarizes the relationship between detected resistance determinants …
Isolate	Species	Phenotypic_resistance	AMR_genes	Interpretation
CAPA004	Aeromonas hydrophila	OT, FFC, OA, SXT, ENR	aac(6')-Ib-cr, aadA1, aadA16, aadA2, aph(3'')-Ib, aph(3')-Ia, aph(6)-Id, blaOXA, cepS, cphA, dfrA12, dfrA17, floR, mph(A), qacEdelta1, qnrS2, sul1, tet(A), tet(E), tmexC2, tmexD, toprJ2	Broad genotype–phenotype concordance
CAPA006	Aeromonas caviae	OT, OA, SXT, ENR	aph(3'')-Ib, aph(6)-Id, arsC, blaMOX, blaOXA, floR, sul1, tet(A)	Broad genotype–phenotype concordance
CAPA007	Aeromonas caviae	OT, OA, SXT, ENR	aac(6')-Ib, aadA1, aph(3')-Ia, arsC, blaMOX, blaOXA, blaOXA-10, dfrA12, dfrA14, mph(A), qacEdelta1, qnrVC1, sul1, tet(A)	Broad genotype–phenotype concordance
CAPA008	Aeromonas caviae	OT, OA, SXT	aadA1, aadA2, arsC, blaMOX, blaOXA, cmlA4, dfrA15, qacEdelta1, sul1, tet(E)	Broad genotype–phenotype concordance
CAPA009	Aeromonas hydrophila	OT	blaOXA, cepS, cphA	Broad genotype–phenotype concordance
CAPA011	Aeromonas hydrophila	NA	blaOXA, cepS, cphA, tet(A)	Limited concordance
CAPA018	Aeromonas veronii	OT, OA	arsC, blaMOX, blaOXA	Broad genotype–phenotype concordance
CAPA021	Aeromonas caviae	OT	arsC, blaOXA, cphA, tet(E)	Broad genotype–phenotype concordance
CAPA022	Aeromonas caviae	NA	aadA1, aadA2, arsC, blaMOX, blaOXA, cmlA4, dfrA15, qacEdelta1, sul1, tet(E)	Limited concordance
